# Supplementary material for: Abatacept increases T cell exhaustion in early RA individuals who carry HLA risk alleles
Source: Front Immunol. 2024 Apr 8;15:1383110. doi: 10.3389/fimmu.2024.1383110 (PMC11033422; doi:10.3389/fimmu.2024.1383110)
Supplement: Supplementary file 1 [file Table_1.xlsx]

## Sheet: Table S1 
Supplemental Table 1. Flow Cytometry Panels
Panel (Figures)	Target	Label	Clone	Manufacturer
Sort Panel (Figures 2A, B, S3)	CD45RA	PE	HI100	BD Biosciences
	CD3	BV605	OKT3	BioLegend
	CD8	Alexa Fluor 700	SK1	BioLegend
	TIGIT	APC	MBSA43	eBioscience
	KLRG1	PE-Vio770	REA261	Miltenyi
	CCR7	APC-Cy7	GO43H7	BioLegend
Pentamer Panel (Figures 3F, S3)	Flu, CMV or EBV Pentamer	PE	M1, pp65 or LMP2	ProImmune
	CD3	BV605	OKT3	BioLegend
	CD8	Alexa Fluor 700	SK1	BioLegend
	TIGIT	APC	MBSA43	eBioscience
	KLRG1	PE-Vio770	REA261	Miltenyi
	CD56, CD14, CD19	APC-Cy7	NCAM, M5E2, SJ25C1	BioLegend
CD8 TEX Feature Panel (Figures 3C, D, E)	CD3	BV605	OKT3	BioLegend
	CD8	Alexa Fluor 700	SK1	BioLegend
	CD56	APC-Cy7	NCAM	BioLegend
	CD45RO	BV650	UCHL1	BD Biosciences
	CCR7	BV510	G043H7	BioLegend
	TIGIT	APC	MBSA43	eBioscience
	KLRG1	PE-Vio770	REA261	Miltenyi
	PD-1	BUV737	EH12.1	BD Biosciences
	CD226	Alexa Fluor 488	11A8	BioLegend
	CD127	BUV395	HIL-7R-M21	BD Biosciences
	TIM3	BV421	7D3	BD Biosciences
	CD160	PerCP-Cy5.5	BY55	BD Biosciences
	EOMES	PE	WD1928	eBioscience
Intracellular Cytokine Staining Panel (Figure 2B, S7)	CD3	BV605	OKT3	BioLegend
	CD8	Alexa Fluor 700	SK1	BioLegend
	CD56	APC-Cy7	NCAM	BioLegend
	CD45RO	BV650	UCHL1	BD Biosciences
	CCR7	BV510	G043H7	BioLegend
	TIGIT	APC	MBSA43	eBioscience
	KLRG1	PE-Vio770	REA261	Miltenyi
	IFNg	BUV395	B27	BD Biosciences
	TNFa	BV650	Mab11	BioLegend
CD8 TEX Frequency Panel, (Figures 1A, B, 2C, 4B, 5)	CD3	BV605	OKT3	BioLegend
	CD8	Alexa Fluor 700	SK1	BioLegend
	CD56	APC-Cy7	NCAM	BioLegend
	CD45RO	BV650	UCHL1	BD Biosciences
	CCR7	BV510	G043H7	BioLegend
	TIGIT	APC	MBSA43	eBioscience
	KLRG1	PE-Vio770	REA261	Miltenyi
	CD127	BUV395	HIL-7R-M21	BD Biosciences
	EOMES	FITC	WD1928	eBioscience

## Sheet: Table S2
Supplemental Table 2. Differentially expressed genes for TIGIT+KLRG1+ versus TIGIT-KLRG1- CD8 T cells from healthy control subjects
GENE	logFC	AveExpr	t	P.Value	adj.P.Val	B
TIGIT	5.39695	7.11648	28.0564	1.00491e-16	1.28448e-12	27.4119
DTHD1	5.83088	4.79948	20.9063	2.07121e-14	1.32371e-10	21.2748
FCRL3	7.8862	4.81804	15.4289	4.46199e-12	1.9011e-08	16.6482
KLRG1	3.93989	5.88346	12.5577	1.50864e-10	4.82085e-07	14.3711
EOMES	4.65804	6.19357	12.3397	2.02319e-10	5.17208e-07	14.0842
CCL5	2.93272	7.74438	12.0606	2.96356e-10	6.31336e-07	13.77
F2R	3.9032	5.71817	11.7186	4.77696e-10	7.57588e-07	13.201
ARHGAP26	1.76433	7.09138	11.6997	4.90586e-10	7.57588e-07	13.2821
CMC1	2.20841	6.88298	11.6406	5.33429e-10	7.57588e-07	13.1988
AOAH	4.42571	5.9814	11.486	6.65005e-10	8.5001e-07	12.9187
PPP2R2B	3.93986	3.26093	11.2725	9.05117e-10	1.05175e-06	11.7083
HOPX	1.91493	7.77133	11.1325	1.11063e-09	1.11844e-06	12.4509
GZMK	3.83315	4.85755	11.1162	1.13751e-09	1.11844e-06	12.2611
LYST	1.70075	9.52743	10.9673	1.41733e-09	1.29402e-06	12.0534
ZBTB38	1.51752	7.16678	10.854	1.67791e-09	1.39917e-06	12.06
SETBP1	3.81586	4.47112	10.7953	1.8323e-09	1.39917e-06	11.6194
TOX	5.31553	4.67177	10.785	1.86089e-09	1.39917e-06	11.689
SAMD3	3.77642	4.93594	10.6346	2.33564e-09	1.65856e-06	11.5692
HLA-DMA	2.45651	5.06889	10.3591	3.56317e-09	2.39708e-06	11.2367
CST7	1.35184	8.55979	10.0953	5.38029e-09	3.43855e-06	10.7969
SLAMF7	3.2226	7.57621	9.93808	6.90327e-09	4.10252e-06	10.6322
FAM49A	4.7228	2.43443	9.90079	7.32657e-09	4.10252e-06	9.55543
PRSS23	4.12175	3.91177	9.89607	7.3821e-09	4.10252e-06	10.2541
GPR174	3.48572	3.7143	9.59593	1.19899e-08	6.38561e-06	9.81886
PIK3CG	1.93482	6.17922	9.42568	1.586e-08	8.10892e-06	9.86489
JAKMIP1	2.21735	6.18394	9.35757	1.77549e-08	8.72857e-06	9.75467
GZMA	2.84754	7.08028	9.21972	2.23491e-08	1.05443e-05	9.48218
GNA15	-3.36022	2.36982	-9.20008	2.30982e-08	1.05443e-05	8.80654
PRKCQ	1.24838	7.57633	9.09985	2.73504e-08	1.20549e-05	9.23932
TSHZ2	-3.96744	2.25303	-9.05107	2.97081e-08	1.26576e-05	8.92188
C1orf21	3.92371	3.38452	9.00408	3.21802e-08	1.32686e-05	8.90444
VAV3	3.14369	4.93071	8.94474	3.56111e-08	1.42244e-05	9.02912
CBLB	1.11289	8.85504	8.75148	4.96817e-08	1.92434e-05	8.50059
ASXL2	1.14233	7.20657	8.68718	5.55599e-08	2.08872e-05	8.54651
IKZF3	1.63357	6.95666	8.6549	5.87793e-08	2.14662e-05	8.51837
GPR137B	1.74426	5.80181	8.54297	7.15315e-08	2.53976e-05	8.39352
MB21D2	-3.60963	3.40135	-8.50967	7.58575e-08	2.62057e-05	8.25707
PZP	4.68135	2.35273	8.45958	8.28852e-08	2.788e-05	7.50538
SH2D1A	1.50982	7.75091	8.42625	8.79328e-08	2.88194e-05	8.03864
ADTRP	-3.95029	2.88837	-8.23481	1.23836e-07	3.95717e-05	7.68456
TNFRSF9	1.23357	9.69364	8.19251	1.33654e-07	4.16673e-05	7.38488
NCALD	2.16445	4.82224	8.14479	1.45708e-07	4.43439e-05	7.66911
CTSC	1.32444	8.67032	8.08429	1.62634e-07	4.8344e-05	7.3208
PRF1	2.54913	8.43861	8.05302	1.7217e-07	5.00154e-05	7.29588
PLEK	3.26752	6.76493	7.99835	1.9027e-07	5.4045e-05	7.35125
ARAP2	1.04177	9.06944	7.94444	2.10055e-07	5.8368e-05	6.99094
ZEB2	2.28052	6.61738	7.89767	2.28955e-07	6.22661e-05	7.1866
RCAN2	3.41605	5.14596	7.75139	3.00318e-07	7.91384e-05	6.99999
SH3KBP1	0.988223	7.72457	7.73615	3.08977e-07	7.91384e-05	6.76611
PYHIN1	1.83834	7.21687	7.73512	3.0957e-07	7.91384e-05	6.83333
FURIN	-1.87534	6.94842	-7.62176	3.82851e-07	9.46856e-05	6.63013
PRKCH	0.921702	8.31136	7.61851	3.85202e-07	9.46856e-05	6.47049
CRTAM	1.58731	8.24811	7.54288	4.44303e-07	0.000107153	6.33523
A2M	3.6928	3.95299	7.45262	5.27347e-07	0.000124825	6.42818
CD72	2.61401	3.70915	7.37416	6.12595e-07	0.000142367	6.13235
FYN	1.18522	9.08984	7.3632	6.25589e-07	0.000142791	5.87915
IGF2R	1.32676	6.56074	7.31152	6.90853e-07	0.000154921	6.08397
NIN	1.18938	7.18293	7.28328	7.29461e-07	0.00015988	5.95148
TNFSF8	-1.55849	6.21602	-7.27725	7.37983e-07	0.00015988	6.05526
TGFBR3	1.48734	6.04362	7.2144	8.33279e-07	0.000177516	5.95597
VNN2	2.51998	3.58592	7.09597	1.04911e-06	0.000219831	5.68882
VCAM1	4.22549	1.8282	7.01992	1.21754e-06	0.000251009	5.26268
ITGA4	1.79454	8.18594	6.97644	1.32621e-06	0.000269072	5.2286
AIF1	-2.41075	3.34877	-6.89346	1.56231e-06	0.000312023	5.3203
RAB27A	1.04654	8.69382	6.82101	1.80394e-06	0.000354737	4.85432
ZSCAN9	3.09347	2.81319	6.77477	1.9781e-06	0.000383092	4.86384
NEK7	0.969997	7.10547	6.70659	2.26723e-06	0.000432534	4.82225
PDLIM1	3.16582	2.75909	6.69035	2.34229e-06	0.000440282	4.83769
PDGFD	3.71913	1.74881	6.6684	2.44792e-06	0.000453468	4.4435
LRMP	2.09734	4.78382	6.64697	2.55576e-06	0.000462269	4.93564
ELL2	-1.68195	6.31014	-6.64231	2.5799e-06	0.000462269	4.77612
RETREG1	-1.36368	4.90177	-6.63509	2.61768e-06	0.000462269	4.908
HBEGF	-2.51847	3.86606	-6.63086	2.64009e-06	0.000462269	4.88859
GLCCI1	1.60579	5.68826	6.61718	2.71395e-06	0.000468051	4.82452
ST8SIA4	1.35808	6.84874	6.61129	2.74635e-06	0.000468051	4.6713
NCOA2	0.990627	6.95355	6.58144	2.91711e-06	0.000490611	4.58929
GNPTAB	1.29915	7.01702	6.5319	3.22499e-06	0.000535349	4.48293
TGFBR2	0.912014	7.71898	6.52044	3.30088e-06	0.000539555	4.36398
KIF21A	0.848625	7.02644	6.51541	3.33476e-06	0.000539555	4.45011
DENND4C	1.03129	6.23731	6.50082	3.43509e-06	0.000548841	4.52226
THEMIS	1.18237	7.11758	6.46456	3.69821e-06	0.000583587	4.33194
MCTP2	1.19698	6.73072	6.44311	3.8636e-06	0.000599391	4.35352
FCHSD2	1.29937	5.95146	6.4395	3.89215e-06	0.000599391	4.44181
TNFSF9	2.79905	4.65756	6.38584	4.34345e-06	0.00065717	4.42297
ATP8A1	1.55779	6.2446	6.38285	4.37017e-06	0.00065717	4.28095
MAL	-2.35144	5.43114	-6.33487	4.82228e-06	0.000710289	4.20402
APMAP	0.881945	8.01277	6.33364	4.83454e-06	0.000710289	3.9484
PKIA	-2.50839	5.80287	-6.31653	5.00767e-06	0.000720751	4.15068
PAM	1.39646	7.22428	6.31547	5.01853e-06	0.000720751	4.0064
ST8SIA6	4.30719	1.8922	6.27938	5.4059e-06	0.000767758	3.95345
APOBEC3G	0.892284	8.9261	6.22789	6.01247e-06	0.000844521	3.59654
PIK3AP1	1.85339	6.12539	6.20559	6.29663e-06	0.000874821	3.95396
MYBL1	2.56649	4.98811	6.17561	6.70056e-06	0.00092093	3.99955
CD96	0.986965	9.00837	6.15063	7.05738e-06	0.000959653	3.41902
HLA-DPB1	1.50423	6.44279	6.13352	7.31319e-06	0.000974154	3.7551
CD160	2.97977	3.77503	6.1333	7.31645e-06	0.000974154	3.91178
HMGA1	-1.29125	5.27917	-6.06469	8.44203e-06	0.00111243	3.74978
ITM2A	1.30166	8.04552	6.05659	8.5862e-06	0.00111989	3.35103
CD40LG	-2.64908	6.69822	-6.04644	8.77042e-06	0.00112649	3.47705
GZMH	2.19968	8.5008	6.04413	8.81307e-06	0.00112649	3.27776
HLA-DPA1	1.04284	7.75179	6.00384	9.58926e-06	0.00121356	3.29081
ZCCHC6	0.620507	7.92373	5.99519	9.7649e-06	0.00122368	3.23874
NINJ1	-1.05664	7.57234	-5.97909	1.01006e-05	0.00125346	3.24362
TRPS1	2.27389	4.38077	5.96994	1.02969e-05	0.00126553	3.59394
ATXN1	0.714574	7.5759	5.94744	1.07958e-05	0.00131421	3.17187
IL1R2	-3.92333	1.32215	-5.931	1.11762e-05	0.00134769	3.02358
GAB3	1.68117	5.55043	5.91822	1.14814e-05	0.00137154	3.42058
PTPN4	1.24264	6.42732	5.90805	1.17302e-05	0.00138829	3.27623
PRKACB	1.21644	6.88454	5.90335	1.18473e-05	0.00138919	3.19432
PCLAF	-3.80591	1.16476	-5.89905	1.19552e-05	0.00138919	2.87493
RABGAP1L	1.06217	7.60919	5.88435	1.23323e-05	0.00142011	3.04578
FAM50B	-2.52593	3.02504	-5.80585	1.45626e-05	0.0016494	3.13997
ADGRG1	3.78043	1.30676	5.80459	1.46017e-05	0.0016494	2.78611
MAF	1.15533	7.65705	5.80108	1.47107e-05	0.0016494	2.8571
AASS	3.1685	0.917366	5.76015	1.6048e-05	0.0017837	2.53347
SFMBT2	1.35705	5.81982	5.73638	1.68811e-05	0.00186013	2.98498
PLCG2	2.93772	3.41493	5.72652	1.72397e-05	0.0018834	3.07153
MS4A1	3.57076	1.85597	5.71577	1.76396e-05	0.00190708	2.82926
PATL2	1.6486	5.05191	5.71133	1.78074e-05	0.00190708	3.03483
LEF1	-1.17139	6.7459	-5.7088	1.7904e-05	0.00190708	2.77035
CD84	0.914498	7.32732	5.68152	1.8978e-05	0.00200393	2.64071
PPFIBP1	-2.29987	3.80567	-5.67787	1.91269e-05	0.00200393	3.02046
ZNF581	-1.02201	5.3766	-5.67391	1.92895e-05	0.00200454	2.92996
DAPP1	-1.82714	4.84908	-5.65013	2.02962e-05	0.00209215	2.93989
TCP11L1	1.87913	4.33109	5.63374	2.10215e-05	0.00213598	2.93082
AQP3	-2.59125	2.88096	-5.63175	2.11118e-05	0.00213598	2.85717
TESK1	1.77366	3.47	5.62395	2.14677e-05	0.00213598	2.87654
RIPK2	1.45361	5.45286	5.6226	2.15299e-05	0.00213598	2.80494
PLCXD2	1.8019	3.91183	5.62201	2.1557e-05	0.00213598	2.9072
TNIP3	0.972897	8.95417	5.60504	2.23565e-05	0.00219816	2.25351
CCND3	-0.681512	8.58615	-5.59579	2.28047e-05	0.00222511	2.28879
KLRD1	1.63273	8.66662	5.58196	2.34925e-05	0.00227485	2.25122
SLFN12L	1.18314	6.65493	5.56279	2.44811e-05	0.00235277	2.49511
TALDO1	-0.631019	7.84654	-5.514	2.71949e-05	0.00259407	2.2157
CSGALNACT1	-2.15109	4.61596	-5.50645	2.76412e-05	0.00261711	2.58066
CTSH	-2.77322	5.7355	-5.49197	2.85189e-05	0.00268036	2.45301
PABPC1	-0.727588	9.14062	-5.48444	2.89864e-05	0.00270441	1.9549
ADAM19	-1.28999	6.79047	-5.47134	2.98192e-05	0.00275496	2.2549
TIMP1	-1.5983	5.60199	-5.46917	2.99592e-05	0.00275496	2.45803
PIK3R3	2.75339	1.23734	5.43615	3.21784e-05	0.00293789	2.09875
IPCEF1	1.28758	6.44859	5.42507	3.29605e-05	0.00298795	2.2516
IL23A	-1.73318	5.57113	-5.40271	3.45978e-05	0.00311429	2.30214
LIMS2	-2.60704	1.01027	-5.39894	3.48821e-05	0.00311792	2.10392
TP53I11	1.68421	4.39792	5.39386	3.52686e-05	0.00313058	2.43333
AEBP1	-2.8458	1.59613	-5.37551	3.67022e-05	0.00322442	2.17584
S1PR5	3.7221	2.54136	5.37391	3.68304e-05	0.00322442	2.3113
SUSD3	-1.15735	6.42012	-5.35519	3.83599e-05	0.00333549	2.07682
HMGCR	0.833524	6.61046	5.34827	3.89416e-05	0.00334548	2.03863
PARP14	0.699628	9.02185	5.3476	3.89983e-05	0.00334548	1.66941
AKAP13	0.881424	9.21186	5.34309	3.93835e-05	0.003356	1.63526
STOM	0.976122	8.08019	5.33929	3.971e-05	0.00336141	1.8121
SNX18	2.15668	3.40733	5.33084	4.04477e-05	0.00339628	2.30986
TENM1	2.35399	3.93585	5.32642	4.08384e-05	0.00339628	2.29785
CORO1B	-1.64131	4.15334	-5.32552	4.09191e-05	0.00339628	2.29118
KLF12	0.925915	6.89042	5.30263	4.30113e-05	0.0035469	1.88882
L3MBTL3	1.35551	6.0516	5.29414	4.38155e-05	0.00356634	2.00168
GNG8	-3.40701	0.929353	-5.29292	4.39321e-05	0.00356634	1.84425
HLA-DQA1	3.52583	2.29604	5.29134	4.4084e-05	0.00356634	2.22726
NKG7	0.754238	9.12003	5.27568	4.56166e-05	0.00365321	1.5174
CEACAM1	-1.91084	3.58438	-5.27191	4.59933e-05	0.00365321	2.19544
IL4R	-0.857091	6.98825	-5.26955	4.62316e-05	0.00365321	1.78904
NIPAL2	3.27762	1.18048	5.26886	4.63011e-05	0.00365321	1.85966
ULBP2	2.77337	1.54468	5.25998	4.72079e-05	0.00368456	1.76337
CD5	-1.1992	5.96089	-5.25898	4.73114e-05	0.00368456	1.93948
MVB12B	2.53998	3.16914	5.25102	4.81419e-05	0.00368456	2.11706
SYNE2	1.00439	9.95248	5.24883	4.83723e-05	0.00368456	1.31844
USP28	1.48849	5.76579	5.24861	4.83953e-05	0.00368456	1.96916
LAG3	0.892497	8.86471	5.24621	4.86508e-05	0.00368456	1.49272
TNFRSF18	-1.30934	6.43294	-5.24559	4.87163e-05	0.00368456	1.84538
HNRNPLL	0.667157	7.73287	5.24073	4.92368e-05	0.00370202	1.63373
MCM10	-2.29007	3.0085	-5.23265	5.0115e-05	0.00374603	2.08572
ADRB2	2.94289	2.11387	5.21564	5.20161e-05	0.00386552	1.8836
MYO9A	0.770251	6.64886	5.21247	5.23783e-05	0.00386994	1.73289
ZNF600	0.975743	6.40882	5.20831	5.28571e-05	0.0038736	1.77395
MAST4	-1.31475	6.11411	-5.20679	5.30339e-05	0.0038736	1.78116
CHSY1	0.818816	6.1578	5.19229	5.47454e-05	0.00397589	1.77867
TMEM14C	-1.09208	6.07881	-5.18842	5.52125e-05	0.00398716	1.76811
MGEA5	0.523523	8.33623	5.16821	5.7715e-05	0.00414445	1.38219
FES	-2.13983	2.96055	-5.15931	5.88525e-05	0.00420253	1.94707
SKAP2	1.32398	5.65693	5.15307	5.96652e-05	0.00423689	1.79476
TNFRSF4	-1.87134	7.06951	-5.14824	6.03014e-05	0.00425154	1.49375
GALNT1	0.843001	7.17962	5.14647	6.05367e-05	0.00425154	1.50808
HIST1H2AC	-2.4645	2.70541	-5.13162	6.25441e-05	0.00435388	1.7853
PLA2G16	1.39182	4.77697	5.13067	6.26751e-05	0.00435388	1.83108
BDH1	-1.11287	5.67766	-5.11898	6.4307e-05	0.00444309	1.70317
SYNE1	1.88543	6.83999	5.10689	6.60396e-05	0.00453787	1.47887
BCAT1	1.45831	5.31451	5.10449	6.63888e-05	0.00453787	1.7233
CCL20	-4.7433	2.12309	-5.10079	6.69324e-05	0.00455069	1.82921
NCF4	-2.69149	2.69535	-5.09438	6.78826e-05	0.00459088	1.77834
PARP8	1.00126	7.41819	5.08815	6.88213e-05	0.00462986	1.35036
RHOC	1.28995	4.93579	5.0791	7.02064e-05	0.00469831	1.7289
ACSS2	-1.65646	4.24424	-5.07479	7.08764e-05	0.00471845	1.77408
ACTR5	0.900824	5.27395	5.06895	7.17943e-05	0.00475479	1.66313
CERKL	1.30545	6.40405	5.06581	7.22936e-05	0.00476318	1.45967
IFNGR2	-1.78573	5.0577	-5.05896	7.33936e-05	0.00481086	1.56936
SLAMF6	1.15694	6.93179	5.05498	7.40406e-05	0.00482851	1.34517
CCR5	2.02701	5.38028	5.03013	7.82129e-05	0.00507471	1.54193
LGALS3BP	-1.62681	5.19449	-5.02551	7.90151e-05	0.00510087	1.54852
PRKCB	0.820894	7.64868	5.02261	7.95234e-05	0.00510788	1.16427
SLC35G2	1.36648	4.72415	5.01941	8.00865e-05	0.00511833	1.63343
AGAP1	3.39993	1.0763	5.01562	8.07611e-05	0.00512541	1.36827
SPINT2	-1.50752	5.38389	-5.01428	8.09993e-05	0.00512541	1.4587
ZNF800	0.692167	6.85478	4.97033	8.92677e-05	0.00562079	1.16694
NOSIP	-0.614413	7.4729	-4.96741	8.98456e-05	0.00562944	1.05706
GALM	0.87956	7.43539	4.95823	9.16903e-05	0.005717	1.05642
ADAM8	-1.33875	5.2912	-4.94971	9.34377e-05	0.00579768	1.39771
NCR3LG1	2.28308	3.37262	4.94082	9.52947e-05	0.00588433	1.51713
DCBLD1	2.08664	3.6162	4.92826	9.79855e-05	0.0060214	1.49021
ZNRF2	1.12925	5.10782	4.91239	0.000101495	0.0062072	1.34453
PTPRC	0.430154	10.7989	4.89422	0.000105671	0.00642651	0.437405
OSBPL3	0.862297	7.06421	4.89143	0.000106329	0.00642651	0.957736
SFI1	0.923374	6.47102	4.88855	0.00010701	0.00642651	1.05162
ZFP36L1	0.83925	6.48259	4.88821	0.000107092	0.00642651	1.05736
PPM1B	0.742086	7.10651	4.8847	0.000107929	0.00643835	0.940775
KLF7	-1.74808	4.16948	-4.88317	0.000108296	0.00643835	1.35594
GTPBP8	0.897295	6.60112	4.87901	0.000109302	0.00646806	1.01198
LBH	0.573973	7.45858	4.87686	0.000109825	0.00646905	0.863141
SMAD3	1.74174	4.44639	4.86304	0.000113249	0.00664013	1.30468
ZNF638	0.469373	7.89176	4.85986	0.000114053	0.00665329	0.752032
SPART	-1.32539	5.25389	-4.85804	0.000114515	0.00665329	1.18731
MFHAS1	-1.02591	6.0058	-4.84655	0.000117478	0.00679458	1.01546
TNFRSF25	-1.31978	6.51618	-4.83819	0.000119684	0.00689101	0.912689
SOD2	-0.777034	7.16835	-4.83385	0.000120845	0.00692294	0.802534
ANKLE1	-2.23658	2.35596	-4.83117	0.000121569	0.00692294	1.22194
CHD9	0.592581	7.29691	4.83008	0.000121864	0.00692294	0.781232
ITCH	0.643956	6.95966	4.8142	0.000126248	0.00714028	0.800723
C1orf228	-1.57803	5.58325	-4.80571	0.000128658	0.0072445	0.971092
CLIC6	3.46263	0.839756	4.8013	0.000129929	0.00725356	0.831545
CCL3	1.49068	7.27845	4.80121	0.000129954	0.00725356	0.75014
MSC	1.7639	5.18929	4.79855	0.000130725	0.00726489	1.09345
PARP15	0.987785	6.10323	4.7929	0.000132382	0.00732515	0.902627
SYNM	3.15719	2.97877	4.78633	0.000134334	0.00737833	1.19992
FAM161A	-1.83383	3.07932	-4.78321	0.00013527	0.00737833	1.17265
GFOD1	2.33362	3.7051	4.78215	0.000135591	0.00737833	1.19187
ALPK1	-1.8517	3.69727	-4.78195	0.000135652	0.00737833	1.16535
PITPNC1	1.15599	6.80315	4.77776	0.000136924	0.00741596	0.754355
CLIC3	3.20786	2.45156	4.72084	0.000155472	0.00838497	0.99068
ZNF235	1.62903	4.44021	4.71692	0.00015684	0.00842324	1.01453
VPS13C	0.619842	8.07579	4.71404	0.000157851	0.00844203	0.394747
TMEM2	1.02552	6.41091	4.71135	0.000158803	0.00845759	0.663952
PHF21A	1.04578	5.38609	4.70566	0.000160836	0.00853032	0.835573
CMTM8	-2.11985	3.81947	-4.69585	0.000164402	0.0086834	0.964284
DST	-3.06623	0.945325	-4.6936	0.000165229	0.00869117	0.77532
ANKRD44	0.607744	8.08066	4.68407	0.000168789	0.00884204	0.32592
IKZF4	-1.8914	3.89002	-4.68116	0.000169892	0.00886353	0.964399
ABHD17C	1.63501	3.19926	4.67748	0.000171295	0.00890036	0.970145
PRDM1	0.543913	9.00304	4.65921	0.000178445	0.00923435	0.150721
KLF6	0.477528	9.6639	4.64328	0.000184924	0.00953102	0.0126177
DCLRE1B	-1.76747	3.53456	-4.64038	0.000186128	0.00955458	0.90038
LRP6	-2.73076	1.27154	-4.6368	0.000187626	0.00959292	0.747943
GPRIN3	0.852951	7.79224	4.62823	0.000191261	0.00971546	0.248953
MAP3K20	1.5459	4.67396	4.62758	0.000191542	0.00971546	0.804844
PLEK2	-3.02108	0.524393	-4.60191	0.000202886	0.0102502	0.561833
LRBA	0.506731	7.16657	4.5975	0.0002049	0.0103111	0.270075
GINS2	-1.94027	4.79508	-4.59176	0.000207556	0.0104039	0.695723
PGRMC1	-0.6636	6.463	-4.58285	0.000211746	0.0105724	0.384671
CCR4	-1.86642	5.5683	-4.57972	0.000213238	0.0105848	0.445101
TMEM41B	1.00985	5.21401	4.57886	0.000213651	0.0105848	0.601194
CDH3	-3.70787	0.150509	-4.57702	0.000214535	0.0105876	0.422234
ENTPD5	1.86357	3.25894	4.57435	0.000215822	0.0106101	0.764074
PEAK1	1.04532	5.10412	4.57161	0.000217156	0.0106248	0.585112
MDFIC	0.766271	7.64928	4.56872	0.000218569	0.0106248	0.144707
S100A4	-0.822485	7.17239	-4.56694	0.000219442	0.0106248	0.20986
FAM46C	0.90811	6.51375	4.56693	0.000219445	0.0106248	0.343873
DNAJC1	0.655331	6.11132	4.56376	0.000221014	0.0106604	0.400213
PHACTR2	0.811057	7.38688	4.56044	0.000222666	0.0106997	0.16713
RAI2	-2.2336	0.85225	-4.55661	0.000224591	0.0107497	0.571683
USP24	0.732557	7.15184	4.55503	0.000225388	0.0107497	0.190313
TOGARAM2	1.96564	3.26246	4.55331	0.000226261	0.0107512	0.721253
IFI16	0.620708	9.35963	4.53137	0.00023769	0.0112524	-0.187503
KIAA2026	0.665786	6.84183	4.52967	0.000238598	0.0112537	0.187525
ST8SIA1	2.44984	3.84317	4.52268	0.000242378	0.01139	0.616014
RALGPS1	1.59855	3.20902	4.52012	0.000243773	0.0114136	0.653239
ACTA2	1.52419	5.88371	4.51259	0.000247935	0.0115661	0.342162
METRNL	0.959904	5.62921	4.50705	0.00025104	0.0116683	0.36921
EFR3A	0.565958	7.43543	4.49474	0.000258087	0.0119278	0.0195169
MFN1	0.877245	5.5406	4.49405	0.000258489	0.0119278	0.36162
ZMYM1	1.87307	3.99735	4.47881	0.000267503	0.0122994	0.499209
SFXN1	-0.505553	8.42406	-4.46267	0.000277396	0.0127085	-0.208091
CCDC65	2.57125	1.273	4.45636	0.000281365	0.0128443	0.343578
RAB9A	0.971142	6.28813	4.45292	0.000283553	0.0128824	0.127405
TNFSF10	-1.02235	8.17643	-4.45188	0.000284216	0.0128824	-0.193869
ATF7IP	0.5854	8.10565	4.44903	0.000286042	0.0129194	-0.204033
OMA1	2.02772	4.1663	4.44583	0.00028811	0.012967	0.469065
TSPAN14	0.599459	6.81541	4.44158	0.000290885	0.0130459	-0.000112436
BCL2A1	-0.808388	7.24619	-4.42897	0.000299263	0.0133747	-0.112453
ICOS	-0.914075	8.37699	-4.42594	0.00030131	0.0134193	-0.283533
SPIDR	0.692023	5.91646	4.41268	0.000310449	0.0137783	0.108272
WSB1	0.56476	8.72955	4.40938	0.000312769	0.0138333	-0.368879
CTSL	-2.19505	4.13663	-4.40614	0.000315059	0.0138865	0.267881
TRAT1	0.705256	8.3792	4.39774	0.000321083	0.0141034	-0.347328
MXRA7	1.44771	4.00211	4.3931	0.000324456	0.0141736	0.356053
AQR	0.515282	7.40778	4.39115	0.000325885	0.0141736	-0.221277
CHI3L2	2.26923	2.75208	4.39098	0.000326008	0.0141736	0.374893
AZI2	0.737413	6.27428	4.38206	0.000332636	0.0144127	-0.0257472
ARHGAP18	1.50331	5.15231	4.36745	0.000343776	0.0148451	0.143712
KRCC1	0.722294	6.42048	4.35443	0.000354021	0.0151964	-0.114588
ATM	1.0142	7.57911	4.35324	0.000354969	0.0151964	-0.327921
TK1	-2.2767	2.26359	-4.35158	0.000356305	0.0151964	0.248226
CASP1	0.973918	7.49075	4.35113	0.000356667	0.0151964	-0.311457
KLRK1	1.88118	2.71043	4.34698	0.000360023	0.0152884	0.290652
GALNT6	-1.06486	5.03903	-4.34042	0.00036539	0.0154649	0.0950046
BLVRB	-0.971966	4.43265	-4.32385	0.00037931	0.0160011	0.163474
PPP3CC	0.590989	7.02978	4.31852	0.000383909	0.0161419	-0.302817
ULBP1	2.8674	0.872226	4.30772	0.000393385	0.0164861	-0.0261551
NCR1	3.33709	0.866164	4.30594	0.000394963	0.0164981	0.0540012
BLM	-1.15436	5.72599	-4.30417	0.000396551	0.0165105	-0.0858257
CGREF1	-2.76752	0.519757	-4.30272	0.000397849	0.0165107	-0.027476
CNTRL	0.477187	7.7616	4.30021	0.000400109	0.0165188	-0.475864
DYRK1B	2.53447	0.541711	4.29964	0.000400629	0.0165188	-0.0626759
AKR1C1	-2.59166	-0.795479	-4.29703	0.000402996	0.016563	-0.265479
CD244	3.13684	1.648	4.27702	0.000421631	0.0172219	0.0582636
CX3CR1	3.11448	2.06038	4.27692	0.000421723	0.0172219	0.145303
PTGIR	-3.25552	-0.19085	-4.26948	0.000428871	0.0174581	-0.208025
OSM	-1.68962	5.69654	-4.26297	0.000435222	0.0176604	-0.191091
KIAA1671	1.65861	3.38103	4.25693	0.000441211	0.0178467	0.113597
COL4A3BP	0.653795	6.34676	4.24914	0.000449041	0.0181061	-0.34231
FBXO11	0.782581	5.70108	4.24631	0.000451925	0.0181651	-0.246191
FNDC9	3.3175	3.18997	4.23925	0.000459194	0.0183882	0.0697278
BEX4	-0.71647	6.19745	-4.23814	0.000460354	0.0183882	-0.33363
ARNTL	0.731128	6.67505	4.23463	0.000464013	0.0184767	-0.442946
ZNF266	0.851378	6.66456	4.22659	0.000472526	0.0187572	-0.444536
FGFBP2	3.37161	1.41021	4.22042	0.000479172	0.0188964	-0.0429751
APBB1IP	0.471192	7.64254	4.21924	0.000480447	0.0188964	-0.640497
NCOA1	0.648362	7.27446	4.21922	0.000480468	0.0188964	-0.582108
GPR87	-3.71545	0.252738	-4.21658	0.000483349	0.0189046	-0.234886
PHKA1	-2.59164	1.19217	-4.21632	0.000483634	0.0189046	-0.104168
TMEM65	-1.31364	3.53668	-4.21111	0.000489364	0.0190703	0.00961553
FHOD1	-0.829221	5.1293	-4.20751	0.000493368	0.0191679	-0.190492
CTBP2	2.94842	1.3984	4.20433	0.000496926	0.0192049	-0.109392
CARD19	-0.619776	6.50088	-4.20276	0.000498688	0.0192049	-0.476385
NPC1	0.806309	5.32344	4.20264	0.000498829	0.0192049	-0.236496
DDIT4	-0.847107	7.13063	-4.1931	0.000509712	0.019565	-0.621998
ORMDL3	1.20963	4.93199	4.19175	0.000511271	0.0195661	-0.198662
LRRC8C	0.620241	7.39428	4.18223	0.000522403	0.0199324	-0.69013
LAPTM4B	-1.47807	4.8519	-4.176	0.000529816	0.0201551	-0.296936
OGT	0.415256	8.8889	4.1725	0.000534026	0.0202549	-0.935992
OFD1	0.667913	7.11043	4.17073	0.000536167	0.020276	-0.667234
AIM2	-1.1331	7.97832	-4.16847	0.000538917	0.0203199	-0.812514
SLC40A1	-1.95549	3.39719	-4.1668	0.000540955	0.0203367	-0.108547
GOLGB1	0.476332	8.39547	4.16381	0.000544625	0.0204147	-0.890464
PVR	-2.52606	1.245	-4.1615	0.000547487	0.0204619	-0.20225
PLCB1	2.7229	1.71305	4.15105	0.000560588	0.0208702	-0.189439
RNF115	0.609983	6.68878	4.15019	0.000561678	0.0208702	-0.620861
MLST8	-0.773098	5.51189	-4.1451	0.000568186	0.0210509	-0.40142
TRERF1	1.31599	5.98137	4.1434	0.00057038	0.0210711	-0.512124
SLC20A1	0.539129	7.41912	4.13574	0.000580352	0.0213777	-0.795908
WIPF1	0.584035	8.02398	4.12182	0.000598929	0.0219986	-0.918582
PABPC3	-0.597366	6.68253	-4.11832	0.000603701	0.0221103	-0.71185
ACOT7	-0.763679	6.54486	-4.11316	0.000610786	0.0222859	-0.681087
SIK3	0.631942	6.49347	4.1123	0.000611981	0.0222859	-0.682841
FYB1	0.559678	8.14588	4.1095	0.000615878	0.0223049	-0.969557
ETHE1	-0.562053	6.70468	-4.10941	0.000615993	0.0223049	-0.736073
TIAM1	-1.43319	5.75363	-4.09426	0.0006375	0.0230184	-0.655611
FAM13B	0.678467	6.25702	4.09138	0.000641664	0.0231035	-0.679244
TNFRSF8	-1.8279	3.92672	-4.08842	0.000645984	0.0231937	-0.268135
RGS19	-0.758138	5.61542	-4.0839	0.00065263	0.0233127	-0.564979
LGMN	-2.36667	2.10685	-4.08369	0.000652945	0.0233127	-0.23844
MSRB1	-0.740934	6.08963	-4.07651	0.000663639	0.0236285	-0.68314
PRR5L	1.5453	5.18545	4.07505	0.000665846	0.0236412	-0.543111
LITAF	0.441348	8.6234	4.07238	0.000669881	0.0236788	-1.11423
SLC4A4	2.45745	1.63988	4.0719	0.000670608	0.0236788	-0.307421
TDRKH	-1.049	4.92973	-4.06633	0.000679124	0.0239134	-0.459747
KIR3DL1	4.648	0.394705	4.05801	0.000692049	0.0243016	-0.475492
TGFBR1	0.810309	5.8716	4.05547	0.000696037	0.0243746	-0.672638
DGKA	-0.615479	8.13581	-4.0532	0.000699621	0.0244332	-1.09564
IL31	-4.73114	3.35119	-4.04495	0.000712816	0.0248262	-0.370175
HLA-DRA	1.76275	5.40429	4.04164	0.000718182	0.0249451	-0.653565
MPZL2	-2.58063	2.50279	-4.03723	0.000725402	0.0251276	-0.361811
KRBA2	2.13727	1.71331	4.03595	0.000727496	0.025132	-0.400496
YARS	0.480098	9.00081	4.02857	0.00073977	0.0254872	-1.26608
ZNF644	0.462471	7.85489	4.02044	0.000753518	0.0258904	-1.11915
GCNT2	1.93403	1.97614	4.01927	0.000755524	0.0258904	-0.397942
ATP10D	2.17732	2.44036	4.01572	0.000761619	0.0260294	-0.385839
TSPO	-0.475384	7.66681	-4.01436	0.000763973	0.0260403	-1.10702
TTK	-2.9306	1.26776	-3.99849	0.000791934	0.0268753	-0.484476
GBP5	1.24574	9.33463	3.99808	0.000792677	0.0268753	-1.39062
MRPL37	-0.530171	7.00984	-3.99668	0.0007952	0.0268895	-1.02818
ZNF831	1.44035	3.87434	3.99487	0.000798457	0.0269284	-0.473658
ASH1L	0.513592	8.20506	3.99129	0.000804972	0.0270559	-1.24587
HSPA1L	1.42657	3.50235	3.98944	0.000808354	0.0270559	-0.449992
VRK2	0.731456	5.90611	3.989	0.00080915	0.0270559	-0.824866
KMT2A	0.469494	8.18385	3.98699	0.00081285	0.0270559	-1.25822
LIFR	-2.37	-0.827841	-3.98614	0.000814411	0.0270559	-0.77645
JAML	-1.13627	8.14779	-3.98586	0.000814937	0.0270559	-1.27515
GPX1	-0.739955	6.41354	-3.98117	0.000823641	0.027274	-0.96639
CCNE1	-1.58301	3.7209	-3.97926	0.000827205	0.0273213	-0.490052
TSPAN18	-2.62449	0.325628	-3.97767	0.000830203	0.0273496	-0.638988
N4BP1	0.916143	7.23817	3.97436	0.000836452	0.0274789	-1.12132
RUNX2	-1.08488	4.97626	-3.97332	0.000838426	0.0274789	-0.682894
STAT5B	0.546622	7.26613	3.96946	0.000845789	0.0276493	-1.14739
CCSER2	0.593331	8.03795	3.96365	0.000856994	0.0278857	-1.2805
PHYH	-0.883612	5.3039	-3.96345	0.000857383	0.0278857	-0.750299
PTPRJ	0.734651	6.0578	3.9616	0.000860989	0.0279319	-0.922024
SNX10	0.796961	7.46227	3.95992	0.000864272	0.0279323	-1.19113
ACVR1	-0.872793	5.26439	-3.95935	0.000865373	0.0279323	-0.77518
STAG2	0.383092	8.39192	3.95742	0.000869166	0.0279841	-1.34781
LPAR2	-0.810919	5.88556	-3.9513	0.000881315	0.0282719	-0.918873
LIAS	-0.88195	4.67054	-3.95069	0.000882529	0.0282719	-0.658327
NET1	-2.69129	1.71889	-3.94889	0.000886129	0.0283163	-0.558259
PIP4K2A	0.563199	8.00243	3.94636	0.000891239	0.0284085	-1.31306
DMD	-3.02976	0.197228	-3.93623	0.000911921	0.0289954	-0.735969
SPTSSA	0.833048	5.15647	3.92879	0.000927427	0.0294153	-0.79514
ERMN	1.27869	3.96359	3.92462	0.000936235	0.0295486	-0.626887
CD80	2.58267	1.69763	3.924	0.000937545	0.0295486	-0.574267
SEMA5A	-2.21481	1.43429	-3.92353	0.000938563	0.0295486	-0.565511
SATB1	-0.601088	9.91791	-3.92118	0.000943571	0.0295696	-1.65715
FEZ1	2.24828	3.83543	3.92047	0.000945092	0.0295696	-0.616339
DUT	-0.583513	6.55035	-3.91906	0.000948104	0.0295696	-1.12602
EFCAB13	1.62006	3.0551	3.91888	0.000948485	0.0295696	-0.574743
ZMAT3	0.927542	4.89146	3.91568	0.000955404	0.0297128	-0.804319
E2F1	-1.80064	2.68145	-3.90517	0.000978416	0.0303546	-0.599945
ZNF846	2.05574	3.13276	3.90131	0.000987025	0.0305476	-0.625622
TAB2	0.397603	8.2953	3.89766	0.000995222	0.0307269	-1.47316
C19orf48	-0.73747	6.2411	-3.88902	0.00101489	0.0312237	-1.13263
TNFRSF11A	-2.76717	2.19634	-3.88845	0.0010162	0.0312237	-0.634684
HID1	-2.15738	2.12886	-3.88439	0.0010256	0.031351	-0.645049
NCS1	0.880861	5.5915	3.88285	0.00102918	0.031351	-1.0341
PLB1	-1.74285	1.90894	-3.88274	0.00102944	0.031351	-0.643909
SMARCA2	0.690019	6.59383	3.88243	0.00103015	0.031351	-1.21081
HIRIP3	-0.978188	4.77857	-3.87933	0.00103743	0.0314976	-0.836893
CCDC86	-0.942166	5.01347	-3.87415	0.00104968	0.0317643	-0.902536
CD48	0.666828	7.62155	3.87351	0.00105119	0.0317643	-1.39564
CXCL13	3.15717	6.26845	3.87132	0.00105642	0.0318389	-1.10667
NIPBL	0.441087	8.20053	3.8704	0.00105864	0.0318389	-1.5208
FAM114A2	0.670502	6.04039	3.8684	0.00106345	0.0319084	-1.12863
MYO6	1.22719	5.3968	3.86628	0.00106856	0.0319867	-0.997503
CLEC2B	0.801624	7.11785	3.86356	0.00107516	0.0320682	-1.33685
SLC19A1	-1.54502	3.83249	-3.86309	0.0010763	0.0320682	-0.753723
PSTPIP2	0.977018	4.60664	3.8609	0.00108166	0.0320875	-0.837402
GBP2	0.3041	9.78387	3.86077	0.00108197	0.0320875	-1.76666
GIPR	1.85258	2.36286	3.85846	0.00108765	0.0321813	-0.695772
TMEM123	-0.398011	8.79989	-3.85668	0.00109204	0.0322367	-1.62932
CFAP20	-0.496747	7.0107	-3.85388	0.001099	0.0323674	-1.34604
F2RL1	-1.68017	3.35408	-3.85164	0.0011046	0.0324341	-0.771795
DET1	2.55252	1.65439	3.85034	0.00110784	0.0324341	-0.764322
CYP51A1	1.1252	3.77584	3.84938	0.00111027	0.0324341	-0.755724
WNK1	0.57983	7.47298	3.84892	0.00111142	0.0324341	-1.44643
RNF212	-2.36599	0.615013	-3.84552	0.00112001	0.0326103	-0.873535
TBC1D1	0.72581	5.78836	3.8433	0.00112568	0.0327009	-1.14452
DOCK9	-0.716299	5.77386	-3.84218	0.00112852	0.0327093	-1.14832
ADA2	1.58981	3.95539	3.83854	0.00113788	0.0328334	-0.795893
GYG1	0.565378	6.92808	3.83803	0.00113919	0.0328334	-1.35944
HERPUD2	0.773822	5.96625	3.83752	0.00114051	0.0328334	-1.18391
PDE6G	-2.42106	0.0424325	-3.83164	0.0011558	0.0331928	-0.902196
CD6	-0.502876	7.1866	-3.83073	0.00115819	0.0331928	-1.43846
ITGB1	-0.662823	7.78972	-3.82901	0.00116271	0.0332479	-1.55044
PRKCA	-1.69743	4.24249	-3.82686	0.00116838	0.0332839	-0.935035
CPNE2	-1.33142	4.72644	-3.82604	0.00117054	0.0332839	-0.989904
UROD	-0.584434	7.15486	-3.82557	0.00117179	0.0332839	-1.44814
GGA2	0.777738	7.15842	3.82411	0.00117568	0.0333205	-1.43885
PPP1R16B	0.553733	7.6673	3.81946	0.00118814	0.033599	-1.54229
LINC00959	2.01254	2.3606	3.81724	0.00119412	0.0336938	-0.784177
MLXIP	-0.816349	5.58149	-3.81551	0.00119882	0.0337517	-1.14718
GTDC1	0.840913	6.56253	3.81065	0.00121208	0.03405	-1.35301
RABEPK	-0.553045	6.6363	-3.80579	0.0012255	0.0343236	-1.38569
NANP	-0.957191	4.40892	-3.80518	0.00122718	0.0343236	-0.946417
TNNC2	-2.50674	-0.331881	-3.8029	0.00123354	0.0344259	-1.00045
CALCOCO1	0.884133	5.37119	3.80036	0.00124067	0.0345495	-1.14432
RAD21	0.453616	8.49598	3.79754	0.0012486	0.0346947	-1.72076
C10orf35	-0.901301	4.55984	-3.79532	0.00125491	0.0347944	-0.983863
DENND4A	0.494953	7.24197	3.79195	0.00126453	0.0349853	-1.54155
MCM4	-0.801967	6.14005	-3.78829	0.00127503	0.0351996	-1.33489
DPYD	0.967182	5.84279	3.7803	0.00129831	0.0357651	-1.28636
INTS6L	0.869357	5.75659	3.77935	0.00130112	0.0357655	-1.26331
ZNF350	0.782629	5.55413	3.77719	0.0013075	0.0357917	-1.21665
TIPARP	0.768296	5.88908	3.77713	0.00130768	0.0357917	-1.29617
YPEL3	0.886822	6.35416	3.76754	0.00133637	0.0364989	-1.42159
DIXDC1	1.04164	4.32139	3.76412	0.00134677	0.0366119	-1.04276
LTB	-0.886627	7.50463	-3.76402	0.00134709	0.0366119	-1.65529
PRKD3	0.524816	6.65999	3.76336	0.0013491	0.0366119	-1.48429
CEP350	0.432352	8.15859	3.76141	0.00135507	0.0366944	-1.75677
MUCL1	2.69203	1.9164	3.76049	0.00135788	0.0366944	-0.908262
RAPGEF1	0.793689	5.95724	3.75444	0.00137661	0.03708	-1.36309
HACD4	0.896397	5.6544	3.75349	0.00137957	0.03708	-1.29945
IQGAP2	0.47837	8.66904	3.75308	0.00138085	0.03708	-1.84361
EVI2B	0.631613	6.97597	3.74964	0.00139166	0.0372918	-1.57733
NCLN	-0.645319	5.85544	-3.74734	0.00139891	0.0374077	-1.33939
CEBPG	0.475012	7.14453	3.74155	0.00141739	0.0378228	-1.62625
OXA1L	-0.413679	7.57557	-3.73767	0.00142989	0.0380382	-1.70428
MTUS2	-2.44328	0.812492	-3.7372	0.00143142	0.0380382	-1.0348
KRAS	0.501128	7.53767	3.73026	0.00145406	0.0384446	-1.72092
CHD7	-0.723977	7.05451	-3.72819	0.00146088	0.0384446	-1.66677
FKBP4	-0.529677	7.31211	-3.72733	0.00146373	0.0384446	-1.68248
SLC25A6	-0.441542	8.56796	-3.7268	0.0014655	0.0384446	-1.88587
PIAS3	1.22789	4.57927	3.72606	0.00146794	0.0384446	-1.12925
HRH2	-1.27576	4.43522	-3.72581	0.00146878	0.0384446	-1.16799
PASK	-0.980861	5.82274	-3.72531	0.00147045	0.0384446	-1.44685
HSD17B11	0.832279	5.72578	3.72521	0.00147077	0.0384446	-1.37855
SP4	0.68546	5.80674	3.72301	0.00147811	0.0384952	-1.40836
REV3L	0.59806	6.45675	3.72283	0.00147873	0.0384952	-1.54625
TAS2R5	-2.67691	0.700354	-3.71641	0.00150038	0.0389292	-1.09388
PIK3R5	0.868193	5.62057	3.71608	0.00150149	0.0389292	-1.37225
TAGAP	0.518611	7.17819	3.71451	0.00150682	0.0389881	-1.69525
ESD	-0.47404	7.7706	-3.71157	0.00151688	0.0391693	-1.80043
KMT5B	0.516619	6.86148	3.70775	0.00153007	0.0394274	-1.6521
CD82	-0.827257	7.01076	-3.70689	0.00153305	0.0394274	-1.68236
TWSG1	1.03729	5.72599	3.70185	0.00155063	0.0395608	-1.39359
ZWINT	-1.15505	4.29175	-3.7015	0.00155185	0.0395608	-1.16725
TUBG1	-0.601608	6.15409	-3.70105	0.00155344	0.0395608	-1.52042
RIN3	1.0247	4.40019	3.70056	0.00155515	0.0395608	-1.1587
OCIAD2	-0.464976	7.18089	-3.70037	0.00155584	0.0395608	-1.73421
CALD1	-2.97083	0.280843	-3.70009	0.0015568	0.0395608	-1.13306
CD69	-0.368455	9.73777	-3.6983	0.00156311	0.0395949	-2.13024
C4orf50	2.9351	0.89119	3.69656	0.00156931	0.0395949	-1.10328
SLC30A4	1.43747	3.1442	3.69612	0.00157085	0.0395949	-1.03577
PRPF39	0.50269	6.81604	3.6955	0.00157307	0.0395949	-1.67219
ZNF131	0.481342	6.64014	3.69534	0.00157363	0.0395949	-1.64109
F5	-1.24799	7.30695	-3.69331	0.00158088	0.039699	-1.77199
PPP4R4	-2.57454	-0.437546	-3.69203	0.00158546	0.0397359	-1.22434
SENP3	-1.47956	3.13637	-3.68893	0.00159663	0.0399375	-1.03875
HLA-DRB1	1.74031	5.47325	3.68806	0.00159975	0.0399375	-1.44834
AKAP5	1.61313	3.0128	3.68523	0.00161003	0.0400918	-1.06138
TTC39B	0.855623	6.07314	3.68464	0.0016122	0.0400918	-1.55635
PUDP	-0.81491	5.80878	-3.67759	0.00163811	0.0406568	-1.50423
G0S2	-2.85846	1.05752	-3.6756	0.0016455	0.0407613	-1.10455
SHISA5	0.524705	7.97467	3.67276	0.0016561	0.040874	-1.91282
PHB2	-0.453129	8.21369	-3.67267	0.00165645	0.040874	-1.94899
ZDHHC15	-2.51998	0.137567	-3.66994	0.00166668	0.0410472	-1.22079
ZNF711	2.35302	1.91233	3.66655	0.0016795	0.0412834	-1.07828
AKAP12	-1.87904	1.78513	-3.66157	0.00169855	0.0416716	-1.08431
RAB29	0.462164	7.58556	3.65969	0.00170576	0.0417684	-1.87787
SYNJ2	-1.08172	5.29252	-3.6556	0.0017216	0.0420081	-1.47661
NPIPB4	2.07933	0.72808	3.65505	0.00172375	0.0420081	-1.16975
PTGDR	2.48217	2.54979	3.65463	0.00172541	0.0420081	-1.09701
MSS51	1.60419	2.63012	3.64096	0.00177958	0.0432444	-1.12612
ZFYVE16	0.682622	5.69045	3.63465	0.00180511	0.0437816	-1.58137
RASGEF1A	1.61323	3.3183	3.63305	0.00181164	0.043797	-1.18092
MKNK2	-0.818995	4.93544	-3.63264	0.00181332	0.043797	-1.41001
SLAMF1	-0.767738	8.35158	-3.63151	0.00181796	0.043797	-2.075
C18orf54	2.10445	2.79732	3.63115	0.00181945	0.043797	-1.14739
2022-09-09	-0.790803	5.01105	-3.62911	0.00182787	0.0439169	-1.43077
TNFRSF1B	0.495275	7.48711	3.62709	0.00183621	0.0440346	-1.94301
BDP1	0.365302	8.38305	3.62592	0.00184108	0.0440686	-2.08913
AGO4	0.964376	5.0048	3.62066	0.00186309	0.0443661	-1.46118
ACAP3	-1.89841	2.27628	-3.62028	0.00186471	0.0443661	-1.16488
TGIF1	0.523921	7.43285	3.6201	0.00186544	0.0443661	-1.94711
MCOLN2	0.793602	7.24096	3.61964	0.00186739	0.0443661	-1.90499
CD38	1.3242	6.65165	3.61746	0.00187661	0.0445024	-1.78336
UTRN	0.952119	7.39063	3.61342	0.00189383	0.0447162	-1.96913
CSF2	-2.81881	5.01385	-3.61284	0.0018963	0.0447162	-1.48052
HEATR5A	1.16531	4.83073	3.61259	0.0018974	0.0447162	-1.42609
ZYX	-0.729212	6.21437	-3.61207	0.00189962	0.0447162	-1.73916
PTPRM	2.50188	2.88884	3.60987	0.0019091	0.0448569	-1.21398
S100A11	-0.448637	8.19192	-3.60818	0.00191639	0.0449456	-2.09373
C15orf53	-2.46484	0.0411149	-3.60626	0.00192471	0.045033	-1.2995
FHIT	-2.35768	3.03016	-3.6057	0.00192717	0.045033	-1.2183
FUCA2	1.119	4.58012	3.60477	0.00193121	0.0450452	-1.38506
CNN2	-0.701851	6.33731	-3.6021	0.00194288	0.0452348	-1.79501
GJB6	-2.60872	1.47256	-3.59998	0.00195222	0.0453695	-1.21291
GPT2	1.3538	3.51517	3.59774	0.00196214	0.0455173	-1.2518
PDGFA	2.19847	2.75836	3.59608	0.00196947	0.0456047	-1.21208
CDC20	-1.973	3.11126	-3.59249	0.00198553	0.0458934	-1.25857
NPAT	0.461826	7.5468	3.58836	0.00200411	0.0462393	-2.03395
KCNIP4	2.2065	-0.331093	3.58317	0.00202775	0.0467003	-1.37259
KDSR	-0.491959	8.12446	-3.58166	0.00203469	0.0467759	-2.15135
TRPC4AP	0.708956	6.98815	3.57971	0.00204367	0.046898	-1.95243
CIB1	-0.362904	8.2379	-3.57449	0.00206789	0.0472931	-2.17182
DNAJC27	0.857932	4.32582	3.5744	0.00206829	0.0472931	-1.42507
ZNF678	0.989402	4.69547	3.56901	0.00209363	0.047787	-1.50033
DGKQ	1.16049	4.1749	3.56472	0.00211401	0.0480989	-1.40209
FKBP5	-0.579482	8.31497	-3.56319	0.00212129	0.0480989	-2.21566
RILP	-1.73783	2.67819	-3.56313	0.00212161	0.0480989	-1.27845
MAP1LC3A	2.03435	1.9819	3.56297	0.00212234	0.0480989	-1.2769
SLC41A1	0.669266	5.4476	3.56107	0.0021315	0.0482209	-1.68412
LCORL	0.889223	5.15485	3.5601	0.00213616	0.0482411	-1.6077
ITGAL	0.5206	6.72583	3.55711	0.00215063	0.0484821	-1.95135
ZDHHC17	0.561241	6.44213	3.5532	0.00216966	0.048825	-1.90633
LDHB	-0.380627	9.41913	-3.54978	0.0021865	0.0489985	-2.40723
KLHL11	-1.27462	4.30008	-3.54958	0.00218748	0.0489985	-1.48306
CCDC14	0.736278	5.46186	3.54886	0.00219103	0.0489985	-1.70558
VPS13B	0.494883	7.33659	3.54852	0.0021927	0.0489985	-2.10441
TESPA1	-0.442115	7.77408	-3.54633	0.00220358	0.0491555	-2.17148
BTAF1	0.403694	7.95296	3.54247	0.00222284	0.0494061	-2.20923
HLF	-2.87518	1.65104	-3.54236	0.00222341	0.0494061	-1.31908
RPS19BP1	-0.434151	7.21522	-3.54145	0.00222798	0.0494061	-2.08056
KIF5C	-1.02841	4.38496	-3.54099	0.00223027	0.0494061	-1.55281
BICRAL	0.755745	5.07758	3.5378	0.0022464	0.0496773	-1.64678
IL2	-3.1541	1.74536	-3.53648	0.0022531	0.0497395	-1.34597
HAVCR2	1.07391	6.94769	3.5342	0.0022647	0.0498574	-2.01684
KANK1	-1.87175	2.80244	-3.5339	0.00226624	0.0498574	-1.35533
BOD1L1	0.375289	8.22198	3.53164	0.00227782	0.0500259	-2.27659
ANKFY1	0.596329	6.16607	3.52925	0.00229014	0.0501649	-1.92109
CDKN2C	2.13204	1.61979	3.52889	0.002292	0.0501649	-1.35755
CNOT4	0.568433	6.40684	3.52388	0.002318	0.0506474	-1.96526
CCR8	-2.73996	2.48539	-3.5231	0.00232211	0.0506505	-1.43157
MRPS33	-0.641696	6.01159	-3.52114	0.00233237	0.0507422	-1.87398
TPST2	0.689178	6.79661	3.52078	0.00233425	0.0507422	-2.03259
ARMC2	1.4408	2.41436	3.51906	0.00234336	0.0508536	-1.36796
INF2	-1.03198	3.93158	-3.51553	0.00236205	0.0511725	-1.51271
HMG20B	0.61787	5.8199	3.51237	0.00237896	0.051377	-1.85999
GNG7	-2.43761	0.764149	-3.51192	0.0023814	0.051377	-1.43675
SRGAP2	1.05424	3.65737	3.51108	0.00238587	0.051377	-1.46913
FBLN7	-1.8711	2.07895	-3.51077	0.00238757	0.051377	-1.37864
TMEM255B	-2.77035	-0.402178	-3.50877	0.00239837	0.0515226	-1.52889
MAML2	0.743222	6.28406	3.507	0.00240794	0.0516414	-1.98873
TPP1	0.687294	7.03581	3.50554	0.00241589	0.0517251	-2.1294
SPOCK2	-0.659924	7.28897	-3.50307	0.00242934	0.0518941	-2.18819
DOCK7	1.20858	4.03121	3.5026	0.0024319	0.0518941	-1.5355
SLFN13	1.01255	4.79406	3.50184	0.00243612	0.0518975	-1.67831
FOXP3	-1.51737	4.11965	-3.50024	0.0024449	0.0519979	-1.59747
RASSF2	-0.842156	5.72894	-3.49905	0.00245149	0.0520513	-1.88763
NSMCE1	-0.59073	7.19589	-3.49817	0.00245634	0.0520679	-2.18546
ZNF80	2.65922	3.13756	3.49743	0.00246044	0.0520685	-1.47534
TNIP1	-0.533919	6.40626	-3.48913	0.00250687	0.0528834	-2.05532
GOLGA6L9	1.98184	1.45135	3.48907	0.00250723	0.0528834	-1.43253
ARHGEF3	0.662479	7.31217	3.4871	0.00251838	0.0530027	-2.22261
ARL4C	0.540366	7.84998	3.4866	0.00252117	0.0530027	-2.31911
USP32	0.843925	4.68655	3.48185	0.00254833	0.0534627	-1.6987
ZBTB1	0.587185	7.30761	3.4807	0.00255491	0.0534627	-2.23092
RASL11B	-2.51402	0.115735	-3.48058	0.0025556	0.0534627	-1.53898
CDC45	-2.15115	3.00376	-3.47814	0.00256967	0.0535379	-1.48712
CDC42EP3	0.568983	7.05049	3.47781	0.0025716	0.0535379	-2.1885
L3HYPDH	0.900283	4.7495	3.47733	0.00257438	0.0535379	-1.6826
ATR	0.497041	6.94174	3.47706	0.00257595	0.0535379	-2.18537
TRIB1	1.28577	4.04169	3.47485	0.00258879	0.0536144	-1.63182
PIBF1	0.534309	6.34734	3.47464	0.00259006	0.0536144	-2.07332
GSDMB	0.959526	4.73988	3.47372	0.00259542	0.0536144	-1.71682
HPCAL1	-0.741218	5.56385	-3.47193	0.00260588	0.0536144	-1.89348
RBKS	0.876027	6.05617	3.47151	0.00260836	0.0536144	-2.01572
EDA	-2.52369	0.490097	-3.46985	0.00261813	0.0536144	-1.50579
HP1BP3	0.340942	7.90084	3.46955	0.00261986	0.0536144	-2.36083
APP	-1.57765	2.66245	-3.46927	0.00262154	0.0536144	-1.49152
TCF7	-0.878954	5.4663	-3.46883	0.00262415	0.0536144	-1.91417
RMDN2	1.30174	3.33975	3.46871	0.00262487	0.0536144	-1.5101
CASK	0.675058	6.38493	3.46789	0.00262973	0.0536144	-2.08946
ENPP5	2.05229	1.32688	3.46784	0.00262997	0.0536144	-1.48521
TMEM220	-1.73095	1.74889	-3.46645	0.00263824	0.0536974	-1.46715
SRGAP1	2.51349	1.15182	3.46487	0.00264762	0.0537812	-1.48953
AFDN	-1.2916	4.66551	-3.46309	0.00265829	0.0537812	-1.74353
CEBPD	2.99455	1.34327	3.46253	0.00266165	0.0537812	-1.51045
GAB2	-1.42072	3.22524	-3.46235	0.00266271	0.0537812	-1.51288
HSF1	-0.948177	4.23448	-3.46223	0.0026634	0.0537812	-1.65511
EPS15	0.528886	7.58117	3.45925	0.00268136	0.0540586	-2.3336
PTMS	1.12957	4.83115	3.45738	0.00269263	0.0542003	-1.75884
EGR2	0.559302	7.23285	3.4529	0.00271993	0.0546638	-2.28624
SKAP1	0.433812	7.65935	3.45162	0.00272781	0.0546984	-2.35708
VSIG1	-2.61631	0.368195	-3.45123	0.00273021	0.0546984	-1.55031
2022-09-10	-2.5835	1.63935	-3.44948	0.00274098	0.0548281	-1.49726
CARD16	0.749546	5.46128	3.4475	0.00275322	0.054987	-1.91374
CCL3L3	2.19845	7.10848	3.44177	0.00278893	0.0556133	-2.26896
TMEM241	-1.41696	3.54917	-3.43777	0.0028141	0.0560278	-1.58981
KAT2B	0.865592	6.3148	3.43458	0.00283438	0.0563437	-2.13795
COQ3	-0.695701	5.16135	-3.43302	0.00284437	0.0564546	-1.88961
WHRN	1.74983	2.49443	3.43169	0.00285287	0.0565356	-1.53207
ACO1	0.799699	5.16113	3.42877	0.00287165	0.0568196	-1.90826
FOXP4	1.11397	3.53847	3.42735	0.00288085	0.0569038	-1.61257
PSMB5	-0.484842	7.80191	-3.42674	0.00288481	0.0569038	-2.42684
TMEM117	1.01779	3.84187	3.42397	0.00290281	0.0571706	-1.67479
BPGM	0.823736	7.27711	3.42139	0.00291971	0.0571984	-2.34386
TMEM244	2.43633	0.150509	3.42096	0.00292257	0.0571984	-1.62494
EPAS1	1.5473	3.69905	3.42053	0.00292534	0.0571984	-1.63634
C19orf57	-2.55245	0.183464	-3.42029	0.00292693	0.0571984	-1.64811
ANKRD36C	0.47766	6.91298	3.41944	0.00293255	0.0571984	-2.29964
MICU3	-2.08498	1.89665	-3.41911	0.00293475	0.0571984	-1.55915
EEF2	-0.505667	7.43252	-3.41838	0.00293956	0.0571984	-2.40524
PPIH	-0.503276	6.44728	-3.41831	0.00294002	0.0571984	-2.20059
P2RX7	1.37783	4.00441	3.41654	0.00295173	0.057339	-1.70711
PIGN	0.826172	5.57778	3.41019	0.00299417	0.0580751	-2.0159
STAP2	-1.99408	1.86834	-3.40865	0.00300454	0.058188	-1.57934
GALNT3	1.73726	3.5368	3.40756	0.00301193	0.058204	-1.63762
EPDR1	2.77281	1.38047	3.40718	0.00301448	0.058204	-1.59669
PLAU	2.5833	-0.171549	3.40646	0.00301937	0.0582105	-1.67366
STAT4	0.477356	8.67591	3.40538	0.00302667	0.0582634	-2.61509
AKIRIN2	0.557486	6.16133	3.4011	0.00305594	0.0587384	-2.17912
ARHGEF4	-2.21755	-0.00299064	-3.39997	0.00306368	0.0587884	-1.6733
IMPDH1	-0.697884	6.16082	-3.39939	0.00306774	0.0587884	-2.1928
MOSPD3	-1.14453	3.24877	-3.39645	0.00308804	0.0590887	-1.63034
SLC22A4	-2.07381	1.8251	-3.39265	0.00311451	0.059246	-1.61174
DNAJC13	0.542985	6.11409	3.39176	0.0031207	0.059246	-2.20378
KIAA1109	0.610747	7.24706	3.39108	0.00312553	0.059246	-2.42583
TBC1D10C	-0.707755	6.1837	-3.39095	0.00312643	0.059246	-2.20126
ZADH2	0.886264	4.7092	3.39085	0.00312709	0.059246	-1.8709
SLC11A2	-0.538894	7.02091	-3.39083	0.00312727	0.059246	-2.39915
COX7A2L	-0.378926	7.52971	-3.39063	0.0031287	0.059246	-2.47118
NCOA6	0.580816	6.16248	3.38972	0.00313506	0.0592787	-2.21736
SMAD5	0.664638	5.90652	3.38798	0.00314737	0.0594235	-2.15004
RGS3	1.20548	3.97045	3.38701	0.00315421	0.0594648	-1.75919
PPARD	-1.46053	3.36808	-3.38454	0.00317174	0.0597071	-1.67772
ATP6V0E2	-0.762452	5.36639	-3.38185	0.00319093	0.0599802	-2.04056
CDK5RAP2	0.664101	5.53704	3.38082	0.00319833	0.0600308	-2.08694
PIK3C2A	0.576096	5.97668	3.37888	0.00321233	0.0602053	-2.19206
YES1	0.736564	5.18168	3.3778	0.00322011	0.0602241	-2.02105
CDC14A	-0.592363	5.88355	-3.37743	0.00322276	0.0602241	-2.19139
CASP4	0.486528	7.8036	3.37622	0.00323156	0.0603004	-2.54007
ACSF2	1.53749	1.95275	3.37507	0.00323987	0.0603675	-1.64147
SAMSN1	0.583746	8.3272	3.37205	0.00326197	0.0606907	-2.63237
HOMEZ	-0.992401	3.60367	-3.37013	0.00327601	0.0608633	-1.74344
RPL23	-0.49543	7.40722	-3.36336	0.00332613	0.0617049	-2.50711
POLB	-0.526918	6.53066	-3.36231	0.00333403	0.0617616	-2.34184
2022-09-11	0.703336	6.97543	3.35999	0.00335142	0.0619117	-2.44659
SBK1	1.37828	3.25028	3.35994	0.00335181	0.0619117	-1.73658
TRPA1	2.16429	0.433516	3.35847	0.00336287	0.0619623	-1.72095
CXCR6	0.947865	7.64538	3.35829	0.00336425	0.0619623	-2.53648
MINDY2	0.708531	5.51049	3.35585	0.0033827	0.0622125	-2.13519
RHOB	1.48809	2.12934	3.35472	0.00339128	0.0622807	-1.67906
NBN	0.437365	7.62695	3.35331	0.00340202	0.0623883	-2.56254
B3GLCT	0.742447	4.87943	3.35222	0.00341034	0.0624512	-1.99264
CDK4	-0.489277	6.98307	-3.35123	0.00341789	0.0625	-2.45555
PPP1R10	0.449374	6.36368	3.3486	0.00343814	0.0627559	-2.34473
ACOX3	1.27189	4.34095	3.34814	0.0034417	0.0627559	-1.88157
ZNF781	2.56085	1.8525	3.34635	0.00345551	0.0629178	-1.70003
LCP2	0.40763	8.35193	3.34526	0.003464	0.0629594	-2.70496
MECP2	0.559737	5.84028	3.34479	0.00346764	0.0629594	-2.23381
CCL4	1.14152	9.01336	3.34311	0.00348075	0.0631077	-2.79139
DNAJC12	-2.17478	1.60414	-3.34125	0.00349525	0.0632809	-1.70602
IL4I1	-1.93802	3.42075	-3.33951	0.00350894	0.0634389	-1.79709
TNFSF11	-3.12126	1.59646	-3.33699	0.00352882	0.0637082	-1.71742
PPIF	-0.819024	6.58576	-3.33346	0.00355679	0.0641225	-2.40313
PIAS1	0.426498	7.97119	3.32902	0.00359236	0.0646196	-2.67244
UBQLN1	-0.410902	7.80635	-3.3286	0.00359575	0.0646196	-2.64924
CNN3	-1.7048	3.54793	-3.32813	0.00359952	0.0646196	-1.8464
TTC13	0.750701	4.81585	3.32421	0.00363128	0.0650983	-2.04362
UBR2	0.453401	7.07064	3.3218	0.00365097	0.0653595	-2.5448
DMTF1	0.437465	7.64357	3.32033	0.00366303	0.0654836	-2.64283
NUCB2	0.660788	7.41564	3.31968	0.00366838	0.0654878	-2.61113
CTSW	0.895129	6.86363	3.31865	0.0036768	0.0655465	-2.49725
CAPG	-1.53156	5.15522	-3.31638	0.00369557	0.0657894	-2.27576
GPBAR1	2.25604	-0.00206248	3.31555	0.00370244	0.06582	-1.81088
TMEM14B	-0.451957	6.62053	-3.31343	0.00372009	0.0660419	-2.46594
BAIAP2L2	-2.14403	-0.665643	-3.31232	0.00372929	0.0661134	-1.87414
SLC39A10	0.424177	6.7985	3.31031	0.00374611	0.0663197	-2.51968
KIAA1551	0.537683	9.03383	3.30869	0.00375977	0.0664693	-2.89356
TUFM	-0.362582	8.5856	-3.30803	0.0037653	0.0664752	-2.80864
HPS4	0.743072	5.28467	3.30339	0.00380464	0.0670362	-2.18325
ATP9A	2.97517	1.07991	3.30304	0.00380756	0.0670362	-1.7845
APOBEC3C	0.446368	8.72124	3.30071	0.00382752	0.0672258	-2.84682
ACSL6	-1.54225	4.36406	-3.30006	0.00383308	0.0672258	-2.0163
TRIP6	-1.55021	2.50732	-3.29994	0.00383411	0.0672258	-1.80203
LY9	1.43197	4.63731	3.29747	0.00385533	0.0675052	-2.07158
SLC5A5	-2.43094	-0.698005	-3.29181	0.00390451	0.0682728	-1.9108
DEPDC4	2.24767	-0.0390603	3.29046	0.00391632	0.0683858	-1.86774
ABLIM1	-0.62767	7.07831	-3.28909	0.00392829	0.0684928	-2.62287
SOCS1	-0.676353	6.81824	-3.28854	0.00393316	0.0684928	-2.58333
ZFAND4	1.22125	3.98708	3.28738	0.0039434	0.0685776	-1.95532
ADAMTS14	2.40585	1.04734	3.28331	0.00397947	0.0691108	-1.84499
TMPPE	-2.29583	0.0785022	-3.28259	0.00398587	0.0691281	-1.87232
MARK3	0.352837	7.40297	3.27934	0.00401492	0.0695266	-2.69337
TMEM204	-0.878049	4.90256	-3.27825	0.00402475	0.0695266	-2.15234
FANCL	0.825219	4.89041	3.27812	0.00402588	0.0695266	-2.13475
YKT6	-0.524053	5.81611	-3.27714	0.0040347	0.0695266	-2.3535
GATA3	-1.16332	6.81979	-3.27699	0.00403604	0.0695266	-2.61322
VAMP1	0.842495	4.33912	3.27632	0.00404215	0.0695381	-2.08241
SCYL1	-0.794792	5.18655	-3.27246	0.00407714	0.0699725	-2.2271
C3orf14	-1.3791	4.56807	-3.27204	0.00408104	0.0699725	-2.13241
ST3GAL3	1.59635	2.14059	3.27173	0.00408383	0.0699725	-1.83661
RNASET2	-0.670658	5.68201	-3.26948	0.00410441	0.0702309	-2.35048
SLC25A46	-0.470197	6.8159	-3.26654	0.00413148	0.0705853	-2.60578
DYNLL1	-0.441196	7.51694	-3.26603	0.00413616	0.0705853	-2.73568
LAIR2	2.43537	1.39363	3.26335	0.00416106	0.0709155	-1.87738
CCR1	1.86446	4.35357	3.26241	0.00416979	0.0709697	-2.04118
COMTD1	-0.852428	4.80257	-3.26163	0.00417702	0.0709983	-2.18385
CXCR3	0.6857	6.36265	3.26077	0.00418511	0.0710412	-2.52439
PRDM11	1.91011	1.27835	3.25842	0.00420708	0.0713194	-1.86369
LMO4	0.919683	5.30314	3.25104	0.00427705	0.0724096	-2.33506
EFHC1	1.55274	2.90213	3.2495	0.00429181	0.0725633	-1.91796
TAS2R10	2.08837	0.157464	3.24449	0.00434008	0.0732826	-1.92461
SCML1	-1.46429	3.25846	-3.24237	0.0043606	0.0734752	-2.00881
KIF13B	0.774241	5.95892	3.24181	0.00436611	0.0734752	-2.46931
AP2S1	-0.695701	5.15808	-3.24153	0.0043688	0.0734752	-2.30399
NFIL3	0.400596	8.01625	3.24095	0.00437448	0.0734752	-2.87304
MANSC1	-2.43138	-0.000459447	-3.23949	0.00438878	0.0736186	-1.96455
RALGAPB	0.489692	6.68102	3.23675	0.00441571	0.0739733	-2.65648
SNX13	0.552605	6.22581	3.23494	0.00443355	0.074175	-2.55598
NME4	-1.04631	5.53623	-3.23389	0.00444393	0.0742514	-2.42545
KIF20B	0.526115	6.41393	3.23092	0.00447353	0.0746484	-2.60237
CCL4L2	1.71921	8.3095	3.22979	0.00448476	0.0747382	-2.93949
IL23R	-2.93598	1.80458	-3.22873	0.00449542	0.0748182	-1.93241
CD47	-0.344973	9.28274	-3.22334	0.00454978	0.0756246	-3.10628
SYTL2	0.923747	5.90436	3.22173	0.00456614	0.0757979	-2.50395
ZNF549	1.1363	4.08301	3.2196	0.00458793	0.0760609	-2.13133
MGA	0.454426	6.94608	3.21854	0.00459874	0.0761412	-2.75279
FXYD5	-0.304956	8.4869	-3.21761	0.00460826	0.0762002	-2.99502
ALDH4A1	2.29313	-0.100464	3.21406	0.00464489	0.0766225	-2.00089
ID3	-1.37444	3.06778	-3.21368	0.00464882	0.0766225	-2.02129
ALMS1	0.752363	5.17491	3.2134	0.00465178	0.0766225	-2.37713
USP6NL	-2.27372	0.792422	-3.21209	0.0046653	0.0766534	-1.96873
RASGRP1	-0.44636	8.33681	-3.21206	0.00466565	0.0766534	-2.98861
STARD9	1.41724	3.40625	3.21037	0.00468326	0.0767492	-2.04867
WIPI1	0.905299	5.21444	3.20996	0.00468759	0.0767492	-2.35696
PRPF18	0.657638	5.09194	3.20977	0.00468949	0.0767492	-2.33559
TKT	-0.585848	7.09085	-3.20813	0.00470675	0.0768597	-2.79669
AHCY	-0.722183	6.25616	-3.20798	0.00470827	0.0768597	-2.61573
VPS35	-0.335716	8.21116	-3.2052	0.00473753	0.0772387	-2.98046
XCL2	1.26644	6.96666	3.20418	0.00474837	0.0773168	-2.77162
WDR63	2.08657	2.2479	3.20319	0.00475884	0.077383	-1.97135
CAPRIN2	0.965833	5.34921	3.20265	0.00476455	0.077383	-2.41504
CNNM3	1.79202	2.45799	3.20146	0.00477717	0.0774196	-1.97576
NUDCD1	-0.369695	7.77042	-3.2013	0.00477891	0.0774196	-2.91846
S100A6	-0.399121	8.11416	-3.20042	0.00478822	0.0774721	-2.97196
SYNPO2	-2.7001	0.265799	-3.19901	0.00480329	0.077547	-2.01961
AHI1	0.541297	7.10512	3.19858	0.00480789	0.077547	-2.82309
STAP1	-3.01903	0.55029	-3.19829	0.00481105	0.077547	-2.00459
NEDD9	0.737414	6.28284	3.19672	0.00482784	0.0777197	-2.64144
MRPS26	-0.595938	6.96115	-3.1952	0.00484428	0.0778862	-2.79501
CDC42SE2	0.367963	9.34294	3.18922	0.00490922	0.0788313	-3.18672
FRYL	0.37963	7.52412	3.18797	0.00492293	0.0788606	-2.9218
PLAG1	-2.58968	1.57995	-3.18792	0.00492339	0.0788606	-1.99359
NLE1	-0.839387	4.6459	-3.18583	0.00494642	0.0790855	-2.30772
RSF1	0.485032	7.41187	3.18552	0.00494981	0.0790855	-2.89189
FZD6	-1.35416	3.4343	-3.18481	0.0049576	0.0791112	-2.09889
SPATS2L	1.21032	6.19057	3.18295	0.00497822	0.0793411	-2.64814
RPL22	-0.529202	6.28496	-3.18168	0.00499231	0.0794666	-2.68987
GPR18	0.708689	6.13174	3.18039	0.00500669	0.0795964	-2.62679
LUC7L3	0.339587	8.35799	3.17978	0.00501341	0.0796042	-3.0624
MAD2L1	-0.72634	5.62842	-3.17881	0.00502424	0.0796772	-2.5189
EVI2A	0.575874	6.73639	3.17001	0.00512367	0.0810133	-2.80041
RYK	0.692917	5.14756	3.16907	0.00513434	0.0810133	-2.44351
VCPIP1	0.434009	6.79789	3.16893	0.0051359	0.0810133	-2.83495
NT5E	-1.18328	4.03542	-3.16864	0.00513929	0.0810133	-2.2409
ATF7IP2	-0.585011	6.14157	-3.16849	0.00514095	0.0810133	-2.67698
ALOX5	-2.85994	1.07535	-3.16754	0.00515185	0.0810133	-2.03138
FASLG	0.693406	7.43668	3.16745	0.00515286	0.0810133	-2.91076
PPP1CB	-0.399651	8.06473	-3.16374	0.00519561	0.0811226	-3.05303
RPL31	-0.392339	7.54323	-3.16373	0.0051957	0.0811226	-2.96324
USP33	0.500347	7.62323	3.16371	0.00519595	0.0811226	-2.97836
MCM6	-0.386335	8.41287	-3.16349	0.00519846	0.0811226	-3.09894
IFT172	1.87215	2.59528	3.16332	0.00520045	0.0811226	-2.04998
AKT1	0.571498	6.08705	3.16292	0.005205	0.0811226	-2.67361
MBOAT4	2.11561	0.657783	3.16231	0.00521209	0.0811226	-2.05269
PCM1	0.384368	8.10636	3.16193	0.00521656	0.0811226	-3.07245
CHAF1B	-0.905392	4.29263	-3.16189	0.00521693	0.0811226	-2.27006
ALOX5AP	-0.456203	8.21113	-3.15978	0.00524148	0.0814053	-3.08339
GPR183	-0.48998	9.12379	-3.15577	0.00528838	0.0820341	-3.23607
ST3GAL5	0.880751	4.88457	3.1542	0.00530688	0.0822213	-2.39887
FUT8	-1.13629	6.2325	-3.15022	0.00535401	0.0827815	-2.75512
SNX7	-2.14119	-0.405184	-3.14994	0.00535736	0.0827815	-2.12788
RGMB	-2.41212	0.276909	-3.14951	0.00536247	0.0827815	-2.10096
C2CD2	1.90542	1.95018	3.14801	0.00538039	0.0829579	-2.06902
LBR	0.411907	8.46416	3.14647	0.00539888	0.0830826	-3.14184
GPATCH1	0.732107	4.81193	3.14625	0.00540147	0.0830826	-2.43917
LANCL3	1.9602	1.49897	3.14473	0.00541972	0.083263	-2.07354
FMR1	0.550215	6.66618	3.14294	0.00544129	0.0834941	-2.8568
TCEAL3	1.22626	3.27619	3.14173	0.00545603	0.0835371	-2.15461
TMEM173	-0.658134	7.14918	-3.14163	0.00545717	0.0835371	-2.96758
CENPK	-0.941014	5.40972	-3.1385	0.00549523	0.0839818	-2.5768
SIM2	2.06052	0.923902	3.13816	0.00549936	0.0839818	-2.09846
STYX	0.528871	6.1963	3.13694	0.00551436	0.0841071	-2.76821
2022-09-07	0.344415	8.80814	3.13606	0.00552508	0.0841071	-3.21692
TLR3	2.63621	1.41318	3.13588	0.0055273	0.0841071	-2.08986
ZNF721	0.429143	6.43694	3.13458	0.00554328	0.0842499	-2.82653
TMEM8A	-0.858977	4.53027	-3.13017	0.00559788	0.0849788	-2.39225
LGALS14	-2.6329	0.855174	-3.12671	0.005641	0.085422	-2.11583
PLAUR	-1.19672	4.15267	-3.12656	0.00564284	0.085422	-2.34186
BCL7C	0.503442	6.09135	3.12622	0.00564713	0.085422	-2.7467
TRAPPC2L	-0.420611	6.9685	-3.12539	0.00565752	0.0854781	-2.9434
GNG2	0.605571	7.6655	3.12316	0.00568555	0.0857559	-3.074
SAMD9L	0.812769	9.21651	3.12232	0.00569612	0.0857559	-3.31713
LRRFIP2	0.483721	6.31195	3.12227	0.00569685	0.0857559	-2.81301
PLXNA2	2.04663	0.0424325	3.1218	0.00570275	0.0857559	-2.14123
KIAA1683	1.97416	0.525417	3.12075	0.00571601	0.0858387	-2.13898
NUP58	-0.555937	6.76759	-3.12012	0.00572404	0.0858387	-2.91031
LY96	-1.42023	3.64719	-3.11978	0.0057284	0.0858387	-2.34746
TMEM107	0.83288	4.64342	3.11877	0.00574124	0.0859303	-2.45876
CTSA	-0.499505	6.93107	-3.11741	0.00575859	0.0860001	-2.9613
GJC1	-2.0538	-0.616512	-3.11735	0.00575936	0.0860001	-2.20238
NUDT12	-2.49012	-0.0377797	-3.11649	0.00577029	0.0860628	-2.16333
JADE1	-0.500403	6.0232	-3.11386	0.00580401	0.0864649	-2.76509
CSGALNACT2	0.568328	7.04921	3.11127	0.00583752	0.0868628	-2.98504
SLC15A4	0.746928	5.66501	3.10975	0.00585721	0.086982	-2.68229
E2F3	0.718392	5.43927	3.1096	0.00585914	0.086982	-2.64472
FHL1	-1.06889	4.43147	-3.10773	0.0058835	0.0872424	-2.48685
TBX21	0.596948	6.34118	3.1065	0.00589954	0.0873788	-2.83245
UBE2W	0.555806	6.1614	3.10498	0.00591947	0.0875725	-2.80683
ALAS1	-0.453557	6.80018	-3.10312	0.00594388	0.0877332	-2.94381
CYP2E1	-2.15622	-0.168896	-3.10311	0.00594406	0.0877332	-2.19115
CCDC102A	1.23712	3.74151	3.09989	0.00598666	0.0882384	-2.28489
PRMT7	-0.656647	5.45512	-3.09899	0.00599859	0.0882384	-2.66032
MAP3K5	0.617025	5.80523	3.09896	0.005999	0.0882384	-2.75119
CCR7	-0.576878	9.46088	-3.0952	0.00604909	0.0888516	-3.42389
ATRX	0.300832	8.82129	3.09457	0.00605759	0.0888516	-3.32058
PON2	1.42989	3.51822	3.09427	0.00606154	0.0888516	-2.27767
CAGE1	-1.9625	-0.803669	-3.0929	0.00608004	0.0889818	-2.24561
TVP23A	1.82545	0.305423	3.09258	0.00608434	0.0889818	-2.18773
BICDL1	0.531014	6.45457	3.09165	0.00609684	0.0890626	-2.92441
KRT18	-1.66116	1.29778	-3.09041	0.00611367	0.0892066	-2.17475
TBC1D2	-1.86078	2.01508	-3.08894	0.00613355	0.0893945	-2.17854
ATP2B4	0.451788	7.6171	3.08794	0.00614714	0.0894906	-3.14325
FAAH2	-0.940382	5.39358	-3.08605	0.00617291	0.0896475	-2.7103
SLC2A13	1.13161	3.45425	3.08489	0.00618877	0.0896475	-2.30065
PPM1M	-0.519041	6.70955	-3.08459	0.00619294	0.0896475	-3.00046
RRM1	-0.452524	6.91349	-3.08398	0.00620125	0.0896475	-3.02578
MYCBP	-0.41121	7.14375	-3.08388	0.00620259	0.0896475	-3.05744
MTMR9	0.570561	6.04887	3.08388	0.0062026	0.0896475	-2.83382
USP4	0.386494	7.39989	3.08266	0.00621947	0.0896475	-3.11677
ATP5G3	-0.353185	8.6003	-3.08245	0.00622224	0.0896475	-3.29848
SLFN11	0.421171	7.31596	3.08212	0.00622687	0.0896475	-3.10737
PRIM1	-0.528251	5.63505	-3.08176	0.00623181	0.0896475	-2.72565
PYROXD2	1.84354	1.80789	3.08111	0.00624081	0.0896475	-2.1932
ENPP2	-2.27525	-0.510848	-3.08102	0.00624208	0.0896475	-2.24842
S100Z	-2.37196	0.181739	-3.07996	0.00625673	0.0897571	-2.21418
NUGGC	1.41388	3.28379	3.07872	0.0062739	0.0899024	-2.2644
C5orf56	0.461932	6.93476	3.07803	0.00628348	0.0899389	-3.03917
NDRG2	-1.68411	2.16222	-3.07688	0.00629941	0.090032	-2.20562
HSPB11	0.429271	6.78537	3.07655	0.00630407	0.090032	-3.00976
ZDHHC16	-0.576723	6.98036	-3.07553	0.00631832	0.0901347	-3.05794
ZNF75A	0.533481	6.39361	3.07346	0.00634728	0.090447	-2.93743
RBM47	-3.24197	1.55785	-3.07225	0.00636434	0.0905891	-2.20855
TTC38	1.00454	3.84174	3.07128	0.00637797	0.0906821	-2.36954
TMEM120B	-1.19596	3.58101	-3.06938	0.00640488	0.0909635	-2.35361
SDHAF3	-0.517324	6.01544	-3.06798	0.00642473	0.0911219	-2.84787
LYRM7	-0.489959	5.90852	-3.06701	0.00643852	0.0911219	-2.83291
FLT4	2.67842	1.04326	3.06695	0.00643929	0.0911219	-2.22074
DFFA	-0.420746	6.74108	-3.06658	0.00644455	0.0911219	-3.01095
ENTPD4	0.459233	6.78808	3.06572	0.00645688	0.0911954	-3.04167
CENPO	-1.24244	3.26943	-3.06519	0.0064644	0.0912009	-2.30306
NBL1	-2.16946	1.10272	-3.06413	0.00647962	0.0913147	-2.22377
BLZF1	0.625477	6.19757	3.06354	0.00648807	0.0913332	-2.89892
PTTG1IP	-0.406747	6.86849	-3.06189	0.00651173	0.0915654	-3.06077
FLT1	-2.58916	2.70267	-3.06107	0.00652355	0.0916307	-2.27649
SCAMP3	-0.352027	7.84429	-3.06002	0.00653881	0.091648	-3.22918
CLDND1	0.559172	8.52078	3.05915	0.00655134	0.091648	-3.33832
CSNK2A2	0.482968	6.31914	3.05857	0.00655969	0.091648	-2.94749
LGALS1	-0.657734	6.82297	-3.05811	0.00656635	0.091648	-3.07584
C1orf162	-1.21758	4.80642	-3.05731	0.0065781	0.091648	-2.68044
SESN3	-1.23573	7.28908	-3.05714	0.00658049	0.091648	-3.21123
ESCO1	0.423101	6.84762	3.05708	0.00658143	0.091648	-3.06667
CORO1A	-0.388429	8.57961	-3.05703	0.00658214	0.091648	-3.35087
DTNB	0.722293	5.02745	3.0563	0.00659271	0.0916953	-2.65664
RMI2	-1.29447	3.71046	-3.05494	0.00661256	0.0917902	-2.45554
KIAA0556	1.26361	3.53092	3.05485	0.00661389	0.0917902	-2.35647
CASP3	0.490622	7.82272	3.05326	0.00663716	0.0920132	-3.23579
SELL	-0.406152	9.42545	-3.05212	0.00665392	0.0921456	-3.5059
CYP27B1	-1.36454	2.67943	-3.04891	0.00670125	0.0927006	-2.27856
LPCAT1	0.792856	5.34608	3.04717	0.00672709	0.0929134	-2.74988
MAGED2	0.51912	7.53046	3.04689	0.00673117	0.0929134	-3.20455
AP3M2	-0.527516	7.61279	-3.04265	0.00679458	0.0936103	-3.25592
NFATC2	0.43391	7.76862	3.04253	0.0067963	0.0936103	-3.26223
RLN1	-2.18437	0.593762	-3.04091	0.0068206	0.0938438	-2.27201
TPGS1	0.936648	3.66399	3.03773	0.00686868	0.0944038	-2.39696
PTPN22	0.626934	7.76306	3.03564	0.00690048	0.0946972	-3.26532
TARS	0.359717	8.74152	3.03535	0.00690485	0.0946972	-3.42768
RXRB	0.77934	4.22739	3.03329	0.00693639	0.0949596	-2.5365
SOS2	0.705472	6.17983	3.03313	0.00693884	0.0949596	-2.98167
FAM160B1	0.593031	6.63088	3.03146	0.00696443	0.0951859	-3.0757
RUNX1	0.675137	6.25629	3.03108	0.00697027	0.0951859	-2.98539
NOS3	-2.01597	0.869814	-3.0283	0.0070131	0.0956311	-2.29298
NT5DC3	-0.903251	3.9544	-3.02799	0.00701784	0.0956311	-2.48071
DNA2	-1.28783	3.09288	-3.02746	0.00702612	0.095642	-2.3603
JUN	1.15696	4.5061	3.02618	0.00704601	0.0958107	-2.58058
LIG4	0.636687	5.36399	3.02529	0.00705987	0.0958133	-2.80239
ARRDC3	0.921249	5.68314	3.0252	0.00706119	0.0958133	-2.84975
SYNGR2	-0.394218	7.90321	-3.02429	0.00707541	0.0958956	-3.31768
EPHX4	2.33094	0.284258	3.02385	0.00708226	0.0958956	-2.30907
ZZEF1	0.63033	5.25321	3.02231	0.00710636	0.0960558	-2.79043
STAT6	-0.435901	7.1484	-3.02213	0.00710912	0.0960558	-3.20675
MKLN1	0.447109	7.49304	3.02127	0.00712264	0.0961368	-3.25642
ZNF429	0.745232	5.15709	3.01998	0.00714293	0.0962278	-2.76458
AKAP9	0.331309	8.48179	3.01988	0.00714444	0.0962278	-3.42448
SIN3A	0.418374	7.16786	3.01913	0.00715628	0.0962443	-3.2084
PNPLA7	-1.79511	1.47995	-3.01854	0.0071656	0.0962443	-2.3048
ZNF567	0.510985	6.06555	3.01838	0.00716825	0.0962443	-2.97207
GJB2	-2.59184	-0.418245	-3.01659	0.00719655	0.0964196	-2.3493
ZBTB49	1.11046	4.10373	3.01657	0.00719678	0.0964196	-2.53879
RAB33A	0.783404	5.12726	3.01612	0.00720394	0.0964196	-2.74083
ZAP70	-0.518999	6.2343	-3.01554	0.00721325	0.0964432	-3.02194
TAGLN2	-0.304303	8.42047	-3.01394	0.00723869	0.0966823	-3.42034
ZNF77	0.842857	4.51758	3.01258	0.00726035	0.0968704	-2.64574
LMBR1L	0.927484	4.0403	3.01021	0.00729837	0.0972761	-2.54152
CST3	2.11623	0.108333	3.00934	0.00731233	0.0973607	-2.34618
STXBP1	-1.13548	3.76118	-3.00828	0.0073295	0.0974877	-2.51045
STK17A	0.366051	8.52829	3.00689	0.007352	0.0976853	-3.45315
FSD1	-2.43506	1.55223	-3.00622	0.00736278	0.0977269	-2.34266
ZNF620	1.72501	2.74773	3.00159	0.00743821	0.0986164	-2.3619
CCNC	-0.395347	7.81518	-3.00117	0.00744522	0.0986164	-3.35503
PIF1	1.85386	2.22424	3.00052	0.00745578	0.098654	-2.35875
DEK	0.338051	7.98127	2.99937	0.00747465	0.0986934	-3.38922
PTPN12	0.879989	4.50187	2.99934	0.00747518	0.0986934	-2.65369
MRM1	-1.3787	2.65954	-2.99874	0.00748505	0.0986934	-2.36392
MCM7	-0.585783	7.47875	-2.99818	0.00749435	0.0986934	-3.29568
HEATR5B	0.58494	5.66615	2.99799	0.00749736	0.0986934	-2.9311
PPFIA1	0.507262	6.26451	2.99541	0.00754019	0.0991551	-3.07406
ZMYM2	0.503519	7.08646	2.99417	0.00756081	0.099324	-3.25489
PEX2	0.382412	7.21421	2.99341	0.00757334	0.0993865	-3.25735
FCGR3A	2.60419	1.04101	2.99291	0.00758169	0.099394	-2.35567
TNFAIP8	0.356404	9.03451	2.99182	0.00759989	0.0994013	-3.56353
HSP90AA1	-0.275924	10.1133	-2.99149	0.00760541	0.0994013	-3.73066
GNLY	1.55125	7.71362	2.99148	0.00760558	0.0994013	-3.34372
MAN1C1	-1.33219	3.91822	-2.99048	0.00762238	0.0995185	-2.63513
MTM1	-0.619218	5.91082	-2.99002	0.00763012	0.0995185	-3.01306
ZNF583	0.847198	4.96548	2.98853	0.00765519	0.099665	-2.76438
BBS2	0.849737	4.98439	2.98842	0.00765694	0.099665	-2.77317
ZBTB37	0.940086	4.53279	2.98666	0.0076867	0.0999505	-2.71315
FERMT3	-0.472142	7.17178	-2.98561	0.00770449	0.100006	-3.27621
DTYMK	-0.543025	6.37176	-2.98548	0.00770662	0.100006	-3.11002
SEC14L2	-1.80114	1.97104	-2.98353	0.00773982	0.10025	-2.38667
FKBP1A	-0.675825	5.83632	-2.98299	0.00774896	0.10025	-2.98892
SLC25A15	-1.1573	3.3623	-2.98254	0.00775663	0.10025	-2.47951
KMT2E	0.341117	9.04542	2.98253	0.00775679	0.10025	-3.58621
MFSD2A	-1.19644	3.66035	-2.98183	0.00776883	0.100304	-2.54027
SLC41A3	-0.770769	4.86564	-2.97709	0.00785019	0.101226	-2.76606
LILRB1	3.02661	0.44413	2.97675	0.00785607	0.101226	-2.38916
FAM216A	-0.727201	5.85552	-2.97557	0.00787635	0.101385	-3.0169
MAN1A1	0.56722	6.56641	2.97325	0.00791674	0.101612	-3.18833
DYNC2LI1	-1.0756	3.60166	-2.97316	0.00791816	0.101612	-2.52781
TRIM47	-1.21878	3.793	-2.97301	0.00792082	0.101612	-2.60625
HMSD	1.61038	1.84627	2.97272	0.00792581	0.101612	-2.3868
DCBLD2	-2.03874	0.0666038	-2.97206	0.00793733	0.101658	-2.40887
SH3BP5	-1.29647	2.9159	-2.9712	0.00795235	0.101749	-2.43708
UBQLN2	-0.482358	7.38237	-2.97041	0.00796619	0.101824	-3.35709
KPNA1	0.46365	6.97478	2.96882	0.00799416	0.102079	-3.27356
PHLDA2	-1.31669	3.11134	-2.96801	0.00800834	0.102158	-2.4696
SMC2	-0.418168	6.45937	-2.96151	0.00812337	0.103439	-3.17689
FLVCR2	1.37067	2.70744	2.96143	0.00812491	0.103439	-2.44858
CD59	-0.441452	7.18581	-2.95925	0.00816393	0.103832	-3.33401
EDRF1	0.504911	5.69721	2.95879	0.00817211	0.103833	-3.03408
SLC16A10	-2.27943	0.737058	-2.95501	0.00824025	0.104018	-2.41922
POLL	0.840878	4.11626	2.95452	0.00824897	0.104018	-2.66082
CCL28	-0.78596	4.47542	-2.95441	0.008251	0.104018	-2.74139
TMEM186	-0.732909	4.98662	-2.95425	0.00825388	0.104018	-2.85165
SAMD9	0.801418	8.41943	2.95409	0.00825684	0.104018	-3.55566
PTP4A1	-0.315156	7.76356	-2.95398	0.00825878	0.104018	-3.44457
PTGER2	0.56115	7.70872	2.95373	0.00826338	0.104018	-3.43197
FAM111A	0.768705	6.02507	2.95364	0.00826497	0.104018	-3.09133
EZH2	-0.759861	6.16257	-2.95352	0.00826717	0.104018	-3.14195
TRIM7	1.77244	1.8343	2.95347	0.00826805	0.104018	-2.42423
STK38	0.471624	7.07579	2.95036	0.00832457	0.104556	-3.32961
SMAP2	0.308143	8.26008	2.95022	0.00832717	0.104556	-3.53307
RFTN1	0.423949	6.79791	2.94679	0.00839005	0.105201	-3.29513
HAPLN3	-0.683521	6.81637	-2.94637	0.00839788	0.105201	-3.31922
MAN1A2	0.360123	7.55068	2.94607	0.00840327	0.105201	-3.42639
AARS	0.597359	7.08852	2.9451	0.00842133	0.105226	-3.34955
TRIM22	0.657695	9.28772	2.94497	0.00842371	0.105226	-3.70419
ZNF860	1.92673	-0.0955935	2.94463	0.0084299	0.105226	-2.4587
RGS16	-1.02192	6.73854	-2.94285	0.00846298	0.105244	-3.28122
BABAM2	0.430448	7.14031	2.94248	0.00846974	0.105244	-3.36227
BTN2A2	0.859764	4.93263	2.94237	0.00847184	0.105244	-2.85993
CD99	0.264378	8.43553	2.94215	0.00847596	0.105244	-3.57744
ZNF292	0.442838	8.45213	2.94204	0.00847802	0.105244	-3.59484
SRCAP	0.534025	5.62199	2.94162	0.00848569	0.105244	-3.04662
DSTN	-0.369223	7.60511	-2.9413	0.00849161	0.105244	-3.44398
SSTR2	-2.48914	-0.491548	-2.941	0.00849721	0.105244	-2.48077
HYAL3	-1.1621	2.81997	-2.939	0.00853463	0.105553	-2.5267
SGCD	2.07647	0.471499	2.93872	0.00853981	0.105553	-2.44953
DBNDD1	-2.31626	-0.388415	-2.93834	0.00854698	0.105553	-2.48015
CASKIN2	-2.0694	0.286123	-2.93758	0.00856128	0.105589	-2.47212
RUBCN	0.635576	6.09919	2.93725	0.00856742	0.105589	-3.15091
SWSAP1	0.847737	4.22801	2.93686	0.00857468	0.105589	-2.70707
ZP3	-2.29274	0.513985	-2.93616	0.00858796	0.105651	-2.45992
LAYN	-2.34025	0.624067	-2.93373	0.00863381	0.106036	-2.46204
TKFC	1.38313	2.32425	2.93362	0.00863582	0.106036	-2.4815
HENMT1	0.614744	6.08061	2.93303	0.0086471	0.106072	-3.11751
EPN2	1.11458	3.50694	2.9306	0.0086932	0.106536	-2.61668
ZNF616	1.17302	4.00496	2.92863	0.00873083	0.106894	-2.69088
DDX60L	1.0498	7.45546	2.92793	0.00874413	0.106955	-3.44654
KLHL5	-0.587286	5.31987	-2.92673	0.00876717	0.107062	-2.98716
TSHZ3	-2.31773	1.42629	-2.9266	0.00876969	0.107062	-2.46928
ITK	-0.338367	9.05059	-2.92558	0.00878932	0.107124	-3.71472
ZNF853	1.46014	2.52015	2.92465	0.0088071	0.107124	-2.51309
NAA38	-0.573803	5.51612	-2.92463	0.00880765	0.107124	-3.02983
ZMYND11	0.436459	6.98722	2.92459	0.00880823	0.107124	-3.37554
YPEL5	0.49421	7.85064	2.9238	0.00882355	0.107153	-3.52013
SLC25A42	-0.996197	3.4776	-2.92358	0.00882775	0.107153	-2.59979
SRM	-0.4438	8.47765	-2.92287	0.00884155	0.107153	-3.62491
MEX3C	0.593543	5.63621	2.92273	0.00884418	0.107153	-3.07704
NFKBID	0.758293	5.74231	2.92132	0.00887169	0.107384	-3.1185
JAZF1	0.719534	5.10378	2.91998	0.00889762	0.107596	-2.96733
PLK3	-0.732737	5.95882	-2.91919	0.00891299	0.10768	-3.16572
NBPF20	1.71758	1.5883	2.91763	0.00894352	0.107829	-2.48495
FAM129B	-1.88021	0.570753	-2.91746	0.00894683	0.107829	-2.49879
WWC2	-2.01647	2.33147	-2.91727	0.00895062	0.107829	-2.53015
RPL13A	-0.316551	8.10715	-2.91575	0.00898048	0.108033	-3.58172
C12orf42	1.92198	0.674637	2.91555	0.00898441	0.108033	-2.48867
GREM2	-1.91	1.66842	-2.91424	0.00901008	0.10824	-2.49979
GEMIN4	-0.557439	5.75287	-2.9131	0.00903253	0.108357	-3.12712
ZNF25	0.804464	4.96123	2.91257	0.00904312	0.108357	-2.92555
FIG4	0.761055	5.24925	2.91246	0.00904526	0.108357	-3.00454
ADGRE1	-1.99705	1.68217	-2.91156	0.00906314	0.108456	-2.50683
NRDE2	0.639482	5.10291	2.91119	0.0090705	0.108456	-2.97205
USP27X	-1.42877	1.34404	-2.91033	0.0090876	0.108517	-2.49847
MRPL16	-0.326819	7.53942	-2.90974	0.00909916	0.108517	-3.49937
NAALAD2	1.94102	1.68251	2.90965	0.00910106	0.108517	-2.50199
D2HGDH	1.20645	2.73658	2.90831	0.00912766	0.108732	-2.54851
ASCC3	0.324198	7.70295	2.90784	0.00913708	0.108743	-3.54319
SENP6	0.372785	7.30409	2.90653	0.00916329	0.108954	-3.47231
BAG3	-0.897791	4.46407	-2.90579	0.00917824	0.10903	-2.87428
MRPL13	-0.364803	7.8198	-2.90277	0.00923893	0.109524	-3.5574
RAB5B	0.537159	5.79083	2.9025	0.00924435	0.109524	-3.15192
UHRF1BP1L	0.434048	7.03916	2.90245	0.00924551	0.109524	-3.43092
ARSB	0.796978	5.093	2.90036	0.00928776	0.109798	-2.97334
B4GALT5	0.628597	5.03279	2.90004	0.00929434	0.109798	-2.98201
SYTL3	0.74735	7.35399	2.90003	0.0092944	0.109798	-3.4887
KANSL1	0.513223	6.53581	2.89767	0.00934257	0.11018	-3.34917
NIPA1	0.556505	5.99827	2.89675	0.00936128	0.11018	-3.21148
MAP1A	-2.54712	0.492266	-2.89659	0.00936454	0.11018	-2.52504
DNAJB2	1.12238	2.92022	2.89638	0.00936894	0.11018	-2.6124
ZNF707	1.24943	2.8285	2.89633	0.00936987	0.11018	-2.57924
IL9	-1.42029	6.90944	-2.89498	0.00939752	0.110336	-3.46155
GBP4	0.4803	8.67018	2.89447	0.00940794	0.110336	-3.72053
SLC25A24	0.720427	5.37402	2.89442	0.00940905	0.110336	-3.05491
RPS23	-0.401362	7.33968	-2.89346	0.00942873	0.110389	-3.49902
PPM1E	2.19057	0.653594	2.89336	0.00943083	0.110389	-2.52819
SLK	0.351862	7.36757	2.89239	0.00945095	0.110488	-3.50686
ZNF563	-1.34357	3.78675	-2.89211	0.00945658	0.110488	-2.74443
DSCC1	-1.95676	1.1544	-2.88795	0.00954301	0.111396	-2.53741
PYCR1	-0.792899	4.59718	-2.88572	0.00958958	0.111838	-2.91813
WDSUB1	0.890849	4.816	2.88368	0.0096324	0.112235	-2.90422
RPL5	-0.349153	8.654	-2.88231	0.00966124	0.112407	-3.732
ATPAF1	-0.426433	6.6605	-2.88214	0.00966475	0.112407	-3.3919
MPP1	1.02909	4.73923	2.88004	0.00970911	0.11282	-2.97481
CLPP	-0.412856	7.3035	-2.8796	0.00971835	0.112825	-3.52659
SDHB	-0.326592	8.25849	-2.87879	0.0097356	0.112922	-3.67553
ADPRH	2.39736	2.29646	2.87577	0.00979998	0.113517	-2.58154
PAN3	0.53099	5.47785	2.87537	0.00980847	0.113517	-3.14863
KCTD7	1.10833	3.24227	2.87514	0.00981352	0.113517	-2.67224
CLC	-2.51309	1.21457	-2.87309	0.00985738	0.113902	-2.56382
MYOM2	-2.34588	0.381029	-2.87258	0.00986831	0.113902	-2.56844
HGSNAT	0.785428	5.29585	2.8721	0.00987879	0.113902	-3.1034
TPK1	-0.773767	4.8049	-2.87168	0.00988768	0.113902	-2.98492
USP14	-0.296297	8.43092	-2.87151	0.00989133	0.113902	-3.7131
SETX	0.306844	8.98849	2.86978	0.00992879	0.113986	-3.82628
ESM1	1.67629	-0.0344243	2.86976	0.00992925	0.113986	-2.57719
PECAM1	1.1801	5.88393	2.86962	0.00993235	0.113986	-3.28147
EDA2R	-2.04182	-0.548081	-2.8694	0.00993693	0.113986	-2.60091
PTGFRN	-2.1319	0.0535425	-2.8686	0.0099543	0.113986	-2.58237
ACBD4	1.27613	2.40295	2.86828	0.00996122	0.113986	-2.60423
IL21R	-0.825554	5.13592	-2.86757	0.00997667	0.113986	-3.05883
NAP1L2	-1.3755	2.85781	-2.86735	0.00998145	0.113986	-2.64678
SH3BGRL	0.390013	7.67734	2.86688	0.00999184	0.113986	-3.61355
HLA-DOA	2.39989	1.0723	2.86637	0.0100028	0.113986	-2.57707
NR1H2	-0.447332	6.71186	-2.86637	0.0100029	0.113986	-3.4335
PCNX4	0.39845	6.78039	2.86624	0.0100056	0.113986	-3.4553
ADGRG5	2.52005	2.21084	2.86511	0.0100304	0.114167	-2.60052
IGFBP6	-1.87814	-0.523909	-2.86441	0.0100456	0.114238	-2.60016
KDM4C	0.637555	5.26596	2.86363	0.0100628	0.114331	-3.11287
OPTN	0.442506	7.76533	2.86307	0.0100751	0.11437	-3.63752
UBE2T	-0.681569	5.62766	-2.86143	0.0101111	0.114536	-3.19468
MINDY1	-2.27749	0.505038	-2.86135	0.010113	0.114536	-2.58849
ELF1	0.428985	8.41186	2.86104	0.0101196	0.114536	-3.73925
SPPL2A	0.388382	8.09088	2.86077	0.0101256	0.114536	-3.69201
ZNF174	0.967005	3.83506	2.86034	0.0101351	0.114542	-2.8041
ATE1	0.382985	6.73278	2.85931	0.0101578	0.114697	-3.46055
CORO6	-1.90158	-0.323691	-2.85674	0.010215	0.11511	-2.60122
LIMK2	-0.753352	4.80628	-2.85664	0.0102172	0.11511	-3.02083
ZSWIM6	0.781927	4.73509	2.85645	0.0102214	0.11511	-3.04902
UBL4A	-0.59995	5.79834	-2.85586	0.0102346	0.115157	-3.26156
CASP7	0.527608	6.77531	2.85369	0.0102829	0.115584	-3.46786
TRAPPC10	0.39931	6.65942	2.85298	0.0102989	0.115584	-3.45567
LIN37	1.00158	3.17235	2.85295	0.0102996	0.115584	-2.70931
FAM222B	-0.62151	5.07242	-2.84946	0.010378	0.116361	-3.09847
ZC3H13	0.303428	8.25494	2.84783	0.0104151	0.116674	-3.74841
LRRC57	0.654728	4.85636	2.84699	0.0104341	0.116697	-3.02642
CEP128	0.95015	4.01537	2.84693	0.0104353	0.116697	-2.88721
ULK1	1.12161	3.21989	2.84484	0.010483	0.117128	-2.73702
C1QBP	-0.358555	8.41828	-2.84312	0.0105223	0.117463	-3.77711
FAM81B	-1.98451	-0.250389	-2.84098	0.0105714	0.117908	-2.63788
CDHR1	2.74725	0.787876	2.83995	0.0105951	0.11807	-2.62118
DUSP6	-0.810372	5.71801	-2.83931	0.0106097	0.11813	-3.22385
MED17	0.397736	6.74288	2.83727	0.010657	0.118553	-3.50508
BTBD7	0.529007	5.97968	2.83446	0.0107222	0.119174	-3.35331
PLEKHG1	2.2872	2.30614	2.832	0.0107798	0.119639	-2.67494
DMKN	1.63909	0.864824	2.83187	0.0107827	0.119639	-2.63646
RPS5	-0.336911	8.40185	-2.83111	0.0108005	0.119711	-3.80032
FLOT1	0.375669	8.17437	2.8308	0.0108079	0.119711	-3.7628
MFSD14C	-1.00927	3.13768	-2.83013	0.0108236	0.119744	-2.74449
MADD	0.522034	5.57549	2.82956	0.0108371	0.119744	-3.2749
CBFA2T2	0.670243	5.68379	2.82923	0.0108448	0.119744	-3.28116
ZBTB7B	-1.4206	2.09746	-2.82908	0.0108484	0.119744	-2.65859
DIAPH3	-2.14991	-0.28275	-2.82716	0.0108936	0.120056	-2.66383
BCAT2	-0.71347	4.84708	-2.82709	0.0108954	0.120056	-3.07885
TCHP	0.624309	5.1712	2.82506	0.0109435	0.120482	-3.17102
TNFSF12	-0.894081	3.79681	-2.82387	0.0109718	0.12069	-2.89507
PCGF5	0.463811	8.32718	2.82063	0.0110493	0.121437	-3.81935
FCRL6	2.17825	1.28989	2.81809	0.0111104	0.122004	-2.66938
KCNN4	-0.904672	5.13295	-2.81733	0.0111286	0.122019	-3.20947
MRPL2	-0.545335	5.61047	-2.81724	0.0111308	0.122019	-3.28048
CNIH4	-0.361445	7.05234	-2.81611	0.0111581	0.122158	-3.61001
TLK2	0.661618	4.72632	2.81549	0.0111732	0.122158	-3.09441
AFAP1	0.659744	5.4957	2.81519	0.0111805	0.122158	-3.29325
RAB31	-1.8154	-0.120553	-2.81475	0.011191	0.122158	-2.66815
TTC21A	-2.30479	1.10738	-2.81474	0.0111913	0.122158	-2.66491
CTSO	1.02542	4.49743	2.81418	0.011205	0.122204	-3.01397
C19orf73	-1.84336	1.10841	-2.81345	0.0112228	0.122254	-2.66668
MOB3A	-0.502019	6.14869	-2.81288	0.0112367	0.122254	-3.4307
DENND6B	-1.39874	2.77237	-2.81281	0.0112383	0.122254	-2.74488
CAMK2N1	1.01817	3.4589	2.81156	0.0112689	0.122482	-2.82005
C16orf52	0.912854	3.58958	2.81041	0.011297	0.122591	-2.86301
FGR	1.76622	0.755902	2.81037	0.0112981	0.122591	-2.67254
BTBD11	-1.55121	2.76217	-2.80887	0.0113348	0.122828	-2.7256
PPBP	1.73801	0.57351	2.80869	0.0113391	0.122828	-2.67528
ARMC8	0.314087	7.76557	2.80776	0.0113622	0.12288	-3.74259
ITGA5	1.0928	4.33248	2.80743	0.0113703	0.12288	-2.98005
CSPP1	0.521979	6.09377	2.80699	0.0113811	0.12288	-3.42564
ZFP36L2	-0.402741	8.42324	-2.80694	0.0113824	0.12288	-3.86299
NR3C1	0.379328	8.27949	2.80598	0.0114062	0.122955	-3.85088
SELENON	-1.17869	2.55949	-2.80553	0.0114172	0.122955	-2.74957
PPM1A	0.500253	6.18654	2.80549	0.0114182	0.122955	-3.45289
NEURL3	-1.79441	0.888412	-2.80486	0.0114338	0.122977	-2.68197
SLC38A9	0.632586	5.4985	2.80463	0.0114395	0.122977	-3.27753
MSH3	-0.614155	5.42081	-2.80333	0.0114717	0.123219	-3.28803
GZF1	0.66176	4.5299	2.80287	0.0114831	0.123238	-3.02601
SMCO4	-1.13535	3.90843	-2.80132	0.011522	0.123404	-2.99405
JARID2	0.418715	6.64814	2.80124	0.0115239	0.123404	-3.56804
SLC39A8	-0.44829	7.29594	-2.80101	0.0115295	0.123404	-3.69651
GATC	-0.685205	4.79836	-2.80058	0.0115403	0.123404	-3.09547
CCT6B	2.05377	1.02948	2.80032	0.0115468	0.123404	-2.68928
ABI3	0.594365	6.12401	2.7991	0.0115775	0.123628	-3.42133
FAM171A1	-1.76199	1.84117	-2.79772	0.0116122	0.123851	-2.74719
SETD6	-0.618739	4.92775	-2.7974	0.0116201	0.123851	-3.15124
POLR3K	-0.402072	6.93745	-2.79711	0.0116273	0.123851	-3.6235
IRF2	0.494526	7.24223	2.79577	0.0116613	0.124109	-3.68209
CSNK1G1	0.545376	5.73512	2.7953	0.011673	0.12413	-3.35065
OSBPL11	0.730096	4.42757	2.79144	0.0117711	0.125044	-3.06104
SORL1	-0.507319	7.01243	-2.79115	0.0117785	0.125044	-3.66959
PSMD1	-0.349752	8.90437	-2.79058	0.011793	0.125094	-3.96009
NEIL1	-1.80222	1.6609	-2.78824	0.011853	0.125351	-2.72971
CASZ1	0.985182	3.13742	2.78796	0.0118601	0.125351	-2.82523
RNF138	-0.392505	6.56217	-2.78787	0.0118625	0.125351	-3.55955
PGAP3	1.65385	1.5947	2.78772	0.0118664	0.125351	-2.71427
SNU13	-0.30384	8.82806	-2.78741	0.0118742	0.125351	-3.95703
MFNG	-0.375272	7.37907	-2.78734	0.0118761	0.125351	-3.72521
ERLEC1	0.327789	7.29505	2.78683	0.0118892	0.125354	-3.70656
TYMS	-1.21342	3.50851	-2.78657	0.011896	0.125354	-2.8919
NDUFV1	-0.380248	7.59511	-2.78613	0.0119071	0.125368	-3.76449
FHAD1	-1.96242	-0.510848	-2.78469	0.0119444	0.125658	-2.73249
GK	-1.24236	3.45788	-2.78376	0.0119683	0.125754	-2.9019
NDUFA2	-0.415628	6.80847	-2.78357	0.0119733	0.125754	-3.62362
GBP3	1.05311	5.75878	2.78289	0.0119911	0.125819	-3.38325
IER2	-0.534232	5.61701	-2.78257	0.0119991	0.125819	-3.35017
CELF2	0.371534	8.32604	2.78129	0.0120326	0.125979	-3.8869
PIP5KL1	-2.03828	-0.369816	-2.78102	0.0120395	0.125979	-2.7378
SNRPF	-0.486297	7.00356	-2.78085	0.012044	0.125979	-3.67072
C9orf78	-0.27059	8.19818	-2.77889	0.012095	0.126366	-3.87696
ZSCAN29	0.749636	4.44488	2.77799	0.0121186	0.126366	-3.09195
ACOT8	-0.661805	5.08995	-2.77794	0.0121199	0.126366	-3.21803
EPHB4	-1.96359	-0.494079	-2.77792	0.0121205	0.126366	-2.73936
HDAC11	-1.7682	1.4598	-2.77669	0.0121527	0.126598	-2.73867
OSGEP	-0.403924	7.32724	-2.77432	0.0122152	0.127146	-3.74529
LRRIQ3	1.40635	1.43598	2.77356	0.0122354	0.127252	-2.74136
TAT	1.90072	-0.388415	2.77238	0.0122665	0.127472	-2.75208
CHCHD2	-0.399536	7.71257	-2.77196	0.0122777	0.127485	-3.80907
SERPINB6	0.411078	7.4074	2.77021	0.0123243	0.127818	-3.76242
FAM111B	-2.4514	-0.2103	-2.77	0.0123298	0.127818	-2.74702
IL2RB	-0.311614	8.12337	-2.76904	0.0123555	0.127924	-3.88238
RFC3	-0.723343	4.87763	-2.76846	0.012371	0.127924	-3.19946
RABIF	-0.403634	6.5421	-2.76817	0.0123788	0.127924	-3.60217
VCL	0.647834	5.33992	2.76812	0.0123801	0.127924	-3.33453
RFLNB	-0.655031	5.94297	-2.76773	0.0123906	0.127929	-3.47371
CS	-0.332949	7.34381	-2.76602	0.0124363	0.128244	-3.76274
ZNF737	0.921441	3.35774	2.76584	0.0124411	0.128244	-2.93845
MXD1	-0.910355	4.08093	-2.76454	0.0124761	0.128263	-3.02269
LARS2	0.74982	4.42611	2.76453	0.0124763	0.128263	-3.12472
ORC1	-1.48519	2.91349	-2.76413	0.0124873	0.128263	-2.86741
ACTG1	-0.27683	10.3402	-2.76405	0.0124893	0.128263	-4.24063
ROGDI	-1.74618	1.9601	-2.76391	0.0124931	0.128263	-2.78451
NFATC3	0.453537	7.02971	2.76274	0.0125247	0.128484	-3.71893
N4BP2L2	0.276572	9.06389	2.76114	0.0125682	0.128825	-4.05275
ZSWIM3	-1.36878	2.92489	-2.76077	0.0125782	0.128825	-2.82483
TC2N	0.565226	7.18099	2.75977	0.0126054	0.128836	-3.7457
SLC27A2	0.575799	7.22613	2.75974	0.0126061	0.128836	-3.73787
LINC00116	-0.498607	5.78257	-2.75962	0.0126094	0.128836	-3.42895
PDCD1	1.16241	4.88489	2.75877	0.0126327	0.128971	-3.20944
ZNF426	0.691602	5.20657	2.75729	0.0126731	0.129279	-3.29213
RAB11FIP5	-1.28829	3.02662	-2.75575	0.0127152	0.129606	-2.87752
C3orf18	-0.73178	4.28895	-2.75458	0.0127474	0.129812	-3.12549
LRCH4	1.09814	2.78806	2.75427	0.012756	0.129812	-2.85633
CACNA1I	-1.77923	0.186555	-2.75391	0.0127659	0.129812	-2.7686
NUDT2	-0.64376	5.61262	-2.75216	0.0128141	0.130199	-3.40422
FAM3C	0.626841	5.00626	2.75136	0.0128361	0.130234	-3.23347
SIDT1	0.559585	5.65226	2.75059	0.0128574	0.130234	-3.43859
PLXNB1	1.70107	1.62024	2.75041	0.0128627	0.130234	-2.79109
UBQLNL	-2.20894	-0.214179	-2.75026	0.0128666	0.130234	-2.78702
EIF2B1	-0.48012	7.37583	-2.75019	0.0128686	0.130234	-3.80201
MAN2B1	-0.851899	4.40331	-2.74938	0.012891	0.130263	-3.14098
ACO2	-0.683072	5.93168	-2.74906	0.0129	0.130263	-3.48783
APEH	-0.54488	6.52996	-2.74894	0.0129034	0.130263	-3.63998
BACH2	-0.754546	5.67563	-2.7484	0.0129183	0.130263	-3.48524
SNRPD1	-0.42495	7.60216	-2.74766	0.012939	0.130263	-3.84198
ZNF333	0.9511	3.98512	2.74753	0.0129427	0.130263	-3.03356
MRPL14	-0.357113	7.67585	-2.74753	0.0129427	0.130263	-3.85843
CDH1	-1.95073	3.04114	-2.74632	0.0129764	0.130499	-2.91762
FAM208A	0.391501	6.98792	2.74586	0.0129894	0.130511	-3.7503
PLXNB2	-2.01346	-0.0447196	-2.74555	0.012998	0.130511	-2.78863
RCAN3	-0.539402	6.67514	-2.7445	0.0130277	0.130706	-3.71097
FGFRL1	-0.973155	3.81711	-2.74376	0.0130484	0.130811	-2.99484
MSH2	-0.371563	6.76473	-2.74242	0.0130862	0.131088	-3.69867
TMEM161B	0.448698	6.03141	2.7417	0.0131065	0.131188	-3.53102
EEPD1	-1.91537	0.10276	-2.74019	0.013149	0.131441	-2.79267
TSPAN15	-2.26178	-0.139187	-2.73984	0.013159	0.131441	-2.79867
KLRF1	2.1725	0.740624	2.73971	0.0131626	0.131441	-2.79295
CEP290	0.536387	5.75084	2.73793	0.0132134	0.131845	-3.48401
NME3	-0.610894	5.13341	-2.7362	0.0132625	0.132141	-3.35376
IL1R1	-1.90426	1.04625	-2.73616	0.0132638	0.132141	-2.79966
C3orf38	0.473463	6.53153	2.735	0.0132969	0.132368	-3.65737
MYC	-0.528546	7.36951	-2.7344	0.0133142	0.132437	-3.84022
TNFRSF21	-2.2539	0.238957	-2.7338	0.0133315	0.132466	-2.80326
URGCP	0.615031	5.17234	2.73354	0.0133388	0.132466	-3.34596
EXO1	-2.20245	1.17202	-2.73321	0.0133482	0.132466	-2.80717
NADK2	0.922444	4.55951	2.72998	0.0134416	0.13329	-3.16546
GPR27	1.96816	0.251107	2.72877	0.0134765	0.133532	-2.81551
TBC1D4	0.969047	5.33952	2.72774	0.0135064	0.133638	-3.422
WSB2	0.603159	6.12327	2.72768	0.0135081	0.133638	-3.57358
TP53INP1	0.742147	4.75228	2.72706	0.0135263	0.133715	-3.26919
ZNF445	0.914817	3.24441	2.72625	0.0135499	0.133833	-2.98436
TBXAS1	-2.08097	1.80102	-2.72571	0.0135655	0.133833	-2.86031
HELLS	-0.693311	5.22969	-2.72557	0.0135697	0.133833	-3.40264
KBTBD2	0.351672	7.40166	2.72461	0.0135978	0.134007	-3.85993
ZNF92	0.633708	5.4716	2.72305	0.0136433	0.134352	-3.45141
SAMD4A	-1.12259	2.99165	-2.72204	0.0136732	0.13443	-2.96565
BRD3	0.701017	4.72207	2.72187	0.013678	0.13443	-3.2468
MLLT6	0.369154	6.5363	2.72146	0.0136901	0.13443	-3.70772
EDEM1	-0.44479	6.69026	-2.72135	0.0136933	0.13443	-3.74296
CORO1C	0.553702	5.828	2.72015	0.0137288	0.134675	-3.4942
CLK1	0.381887	8.1085	2.71944	0.0137497	0.134777	-3.9895
PPP2R3A	1.30365	2.20139	2.71902	0.0137621	0.134783	-2.88594
RAB4B	0.736504	4.19734	2.71871	0.0137714	0.134783	-3.15953
APPL2	0.709969	5.33545	2.71637	0.013841	0.135094	-3.43163
MOV10	0.811417	5.75775	2.71622	0.0138455	0.135094	-3.50773
NTHL1	-0.915453	4.30855	-2.71619	0.0138463	0.135094	-3.19633
HSPD1	-0.383483	8.75384	-2.71588	0.0138553	0.135094	-4.09354
TRIM33	0.344109	6.83047	2.71586	0.0138561	0.135094	-3.77379
CD58	0.37954	7.74303	2.71445	0.0138981	0.135269	-3.93232
PHIP	0.319745	7.9538	2.71391	0.0139142	0.135269	-3.97009
2022-03-08	0.929973	4.51083	2.71327	0.0139333	0.135269	-3.23791
CDK13	0.440478	6.28228	2.71307	0.0139393	0.135269	-3.65778
MAPRE2	0.451259	7.46704	2.71305	0.0139401	0.135269	-3.88671
MFAP3	0.798232	4.7882	2.71299	0.0139418	0.135269	-3.28559
UNC45A	-0.517924	5.7054	-2.71278	0.0139481	0.135269	-3.50013
SCCPDH	-0.442332	6.62619	-2.71222	0.013965	0.13533	-3.73016
SLA	0.28693	9.90793	2.71167	0.0139815	0.135377	-4.29231
ZNF347	-1.35861	2.95336	-2.71135	0.013991	0.135377	-2.98909
GTF2A2	-0.334054	7.82961	-2.70866	0.0140722	0.13606	-3.95808
CXCL16	-1.48826	1.93851	-2.70686	0.0141268	0.13642	-2.86827
CSRNP2	-0.741567	5.36185	-2.70672	0.0141308	0.13642	-3.4468
ABCB1	1.27423	4.48164	2.7054	0.0141709	0.136592	-3.22132
ZNF24	0.316235	7.9243	2.70504	0.0141818	0.136592	-3.98615
SCN1B	2.16294	-0.393286	2.70503	0.0141824	0.136592	-2.85582
EGR3	-0.648127	5.92396	-2.70417	0.0142086	0.136592	-3.60382
MYLK	1.18369	2.71309	2.70409	0.014211	0.136592	-2.93838
HCCS	-0.407733	6.42491	-2.70403	0.0142127	0.136592	-3.70725
TMEM25	-0.850031	3.70816	-2.70255	0.0142581	0.136925	-3.09818
EPN1	-1.19725	3.05898	-2.69966	0.0143467	0.137629	-2.98343
KBTBD11	-1.95057	1.5941	-2.69946	0.0143529	0.137629	-2.88661
HYKK	-1.85237	0.728868	-2.69864	0.0143782	0.137768	-2.86184
VMA21	-0.454065	6.83421	-2.69813	0.014394	0.137793	-3.81848
EMB	0.296896	7.79179	2.69786	0.0144024	0.137793	-3.98026
NAB1	0.61306	5.542	2.69573	0.0144681	0.138318	-3.52221
PYCR3	-1.26372	3.28142	-2.69508	0.0144884	0.138347	-3.01958
POLR2E	-0.334527	7.8377	-2.69494	0.0144927	0.138347	-3.99361
PDIA5	-0.839151	4.06496	-2.69453	0.0145056	0.138366	-3.15699
PROSER2	-1.87827	-0.648874	-2.6934	0.0145408	0.138599	-2.88426
THAP6	0.569036	5.25428	2.69276	0.0145606	0.138684	-3.42682
ARRDC4	-2.24169	-0.247383	-2.69238	0.0145726	0.138695	-2.87652
CA6	-1.5156	1.14428	-2.692	0.0145845	0.138705	-2.91346
ATF2	0.387019	7.26309	2.69089	0.0146193	0.138775	-3.90063
PSMC4	-0.291325	8.32009	-2.6908	0.0146219	0.138775	-4.07046
RORA	0.422267	8.82613	2.69032	0.0146371	0.138775	-4.16048
ZNF26	0.516986	6.14629	2.69024	0.0146395	0.138775	-3.68356
NTRK1	-1.62925	2.65463	-2.68983	0.0146524	0.138775	-2.98461
RBBP6	0.363954	7.62848	2.68968	0.0146571	0.138775	-3.97932
TLCD1	-1.19072	3.06716	-2.6887	0.0146881	0.138878	-2.99647
USPL1	0.390598	6.64504	2.68835	0.0146989	0.138878	-3.78954
PRUNE1	0.530013	5.79156	2.68739	0.0147293	0.138878	-3.5944
MDH2	-0.302604	8.37257	-2.68718	0.0147358	0.138878	-4.08909
NPTXR	-2.14115	1.04705	-2.6871	0.0147385	0.138878	-2.88287
HECTD2	0.751521	4.30015	2.68694	0.0147435	0.138878	-3.25584
MAP4K2	-0.769977	4.22422	-2.68683	0.0147469	0.138878	-3.22541
HK1	-0.371116	8.09975	-2.68658	0.0147548	0.138878	-4.0568
MPV17	-0.290575	7.61907	-2.68605	0.0147717	0.138934	-3.97457
ZNF708	0.505281	5.40923	2.68328	0.0148597	0.13966	-3.53864
ZNF554	1.72525	2.53318	2.68231	0.0148905	0.139675	-2.94363
SKA3	-2.34171	0.452291	-2.6822	0.014894	0.139675	-2.89095
NAA30	0.664884	5.40079	2.68192	0.0149029	0.139675	-3.50581
STK32C	-1.00288	3.4543	-2.68185	0.0149051	0.139675	-3.06718
FAM96B	-0.375775	7.23136	-2.68102	0.0149317	0.139822	-3.91665
BEX3	-1.13503	3.2653	-2.6787	0.0150061	0.140367	-3.11257
TSHZ1	0.779081	4.63501	2.67844	0.0150145	0.140367	-3.33373
DBT	0.687552	5.0474	2.67818	0.0150229	0.140367	-3.43
ZNF202	0.791925	4.86285	2.67733	0.0150503	0.140521	-3.39148
SIGMAR1	-0.417679	7.48188	-2.67678	0.0150681	0.140584	-3.96017
RALGPS2	-1.51978	2.52575	-2.67591	0.0150961	0.140679	-3.03623
VDR	-0.825696	5.61542	-2.67578	0.0151003	0.140679	-3.5604
ME2	-0.346584	7.33531	-2.67456	0.0151397	0.140943	-3.94455
AJUBA	-2.13299	-0.405184	-2.67379	0.0151649	0.141075	-2.90699
SLC38A2	0.349091	8.46276	2.67312	0.0151867	0.141153	-4.14134
WDR5	-0.594757	5.56401	-2.67285	0.0151953	0.141153	-3.55828
CCDC15	1.62151	1.36766	2.67097	0.0152564	0.141618	-2.91099
CLDN5	-2.34804	0.636142	-2.66983	0.0152938	0.141845	-2.91222
MEIG1	-1.94715	-0.502658	-2.66955	0.0153031	0.141845	-2.92005
EIF3E	-0.275369	8.25947	-2.66619	0.0154134	0.142764	-4.11383
NDUFAB1	-0.349712	7.98669	-2.66519	0.0154465	0.142967	-4.07355
SLC5A6	-0.51568	6.12537	-2.66442	0.015472	0.143025	-3.68223
NUDT17	-2.11583	0.468883	-2.66432	0.0154752	0.143025	-2.91907
SNX21	-1.98893	0.148097	-2.66347	0.0155033	0.143128	-2.92056
PRDX2	-0.471757	7.44216	-2.66331	0.0155087	0.143128	-3.99687
VPS39	0.568185	5.84767	2.66275	0.0155272	0.143195	-3.6656
USO1	0.287648	7.78271	2.66216	0.0155469	0.143274	-4.04548
MRPL30	-0.828558	4.16997	-2.65971	0.0156285	0.143731	-3.2532
ECE1	-0.646527	5.6891	-2.65957	0.0156333	0.143731	-3.62222
LGR6	1.86818	0.192214	2.65953	0.0156345	0.143731	-2.92713
MRPL28	-0.405374	6.97129	-2.65931	0.0156419	0.143731	-3.90733
PCMTD1	0.409421	6.27938	2.65898	0.0156527	0.143731	-3.77812
PPP2R5C	0.439203	8.47111	2.65692	0.0157219	0.144138	-4.16977
FAM107B	0.38657	8.78702	2.65599	0.0157533	0.144138	-4.21902
ARID2	0.36355	6.7678	2.65598	0.0157534	0.144138	-3.88849
ELK3	-0.402792	6.99522	-2.65592	0.0157557	0.144138	-3.93665
USP25	0.390913	6.64438	2.65564	0.0157651	0.144138	-3.86614
DHX16	-0.405435	6.33118	-2.65551	0.0157695	0.144138	-3.78235
NPIPB3	1.41194	1.48385	2.65525	0.0157783	0.144138	-2.95023
UQCRHL	-0.511098	5.52232	-2.65498	0.0157873	0.144138	-3.58029
LEAP2	-1.11297	2.78264	-2.65369	0.0158308	0.144371	-3.02131
SLC25A39	-0.377239	7.62906	-2.65329	0.0158442	0.144371	-4.04654
DTX3L	0.517494	7.45561	2.65322	0.0158467	0.144371	-4.01639
TLDC2	1.61763	0.851302	2.65146	0.0159063	0.144811	-2.94571
AMIGO2	0.47064	5.58259	2.65096	0.0159234	0.144822	-3.6224
ANXA2R	0.624093	5.50621	2.65076	0.0159302	0.144822	-3.61351
KIAA0232	0.485953	6.41236	2.64974	0.015965	0.144996	-3.81315
STK10	0.509955	6.37497	2.64944	0.015975	0.144996	-3.79653
RPL29	-0.33432	7.29675	-2.6492	0.0159833	0.144996	-3.99348
DDX39A	-0.3347	8.70485	-2.64853	0.0160064	0.145102	-4.2214
OASL	0.800961	7.9299	2.64748	0.016042	0.145322	-4.08193
ALKBH1	0.609698	5.45948	2.64531	0.0161165	0.145893	-3.57021
GLRX	-0.483847	7.11615	-2.64442	0.0161471	0.145949	-3.98007
CHID1	-0.435823	6.44837	-2.64417	0.016156	0.145949	-3.82696
NFKBIA	-0.306099	9.19272	-2.64367	0.016173	0.145949	-4.3048
TLR2	-2.26963	0.264169	-2.64339	0.0161827	0.145949	-2.95394
STARD3NL	0.41175	7.02939	2.64318	0.0161902	0.145949	-3.94164
IQGAP1	0.253299	9.25951	2.64284	0.0162018	0.145949	-4.32962
NAT1	0.720853	4.59199	2.64204	0.0162295	0.145949	-3.37818
RPS3	-0.264367	8.7122	-2.64184	0.0162362	0.145949	-4.2336
IDS	0.353044	7.23089	2.64184	0.0162363	0.145949	-3.99828
MORC3	0.399155	7.6546	2.64165	0.0162429	0.145949	-4.07443
ZNF318	0.779814	4.63473	2.6415	0.0162482	0.145949	-3.44291
ITGA2	-1.68858	2.7293	-2.64114	0.0162607	0.145958	-3.13133
LIPA	0.427013	7.07172	2.64035	0.0162882	0.14609	-3.96656
FLI1	-0.503989	5.61159	-2.64006	0.0162983	0.14609	-3.64434
NPDC1	-0.846446	4.1997	-2.63861	0.0163488	0.14625	-3.32306
TIMM13	-0.444858	7.13125	-2.63844	0.0163546	0.14625	-3.98639
DLL3	-1.39524	2.57986	-2.63843	0.0163548	0.14625	-3.06162
ADAM10	0.452215	6.82996	2.63769	0.0163809	0.14625	-3.91832
ZNFX1	0.417968	8.1786	2.63766	0.0163819	0.14625	-4.16193
EPOP	0.816814	3.99672	2.63757	0.0163848	0.14625	-3.29131
NSD1	0.318577	6.99918	2.6363	0.0164295	0.146547	-3.97314
MYO1B	-1.05928	3.41573	-2.63535	0.0164628	0.146742	-3.16869
CLEC4A	1.47597	0.733131	2.63413	0.0165055	0.147019	-2.97783
ZFP14	0.824168	4.18543	2.63196	0.0165822	0.1476	-3.35045
RDH16	1.96471	0.17218	2.63068	0.0166275	0.147834	-2.9754
ADAP1	1.40655	2.99274	2.6304	0.0166373	0.147834	-3.094
SCNM1	-0.370847	6.8408	-2.63023	0.0166432	0.147834	-3.94324
JPH3	-1.78693	-0.616512	-2.62637	0.0167808	0.148953	-2.98742
TGFB1I1	-1.88987	0.221399	-2.62426	0.0168564	0.14952	-2.98747
CLUAP1	-0.717717	4.5443	-2.62327	0.0168918	0.149672	-3.42671
CCDC107	0.64463	4.50159	2.62313	0.016897	0.149672	-3.41894
STT3B	-0.321123	8.53249	-2.62255	0.0169178	0.149753	-4.25634
ZNF670	0.756644	4.03147	2.6222	0.0169303	0.14976	-3.31015
BRCC3	-0.39072	6.11556	-2.62162	0.0169514	0.149843	-3.79914
SERINC5	-1.00665	4.38397	-2.62009	0.0170067	0.150116	-3.42613
KIN	0.414167	6.06488	2.6199	0.0170136	0.150116	-3.79467
CTLA4	-0.458424	8.24825	-2.61979	0.0170176	0.150116	-4.20332
BRD9	0.450207	5.91114	2.61935	0.0170335	0.150153	-3.76322
PLXNA4	-2.47057	-0.198869	-2.61743	0.0171032	0.150573	-2.99854
LRIF1	0.479537	6.19166	2.61686	0.0171239	0.150573	-3.8202
FOSL2	-0.390768	7.68415	-2.61669	0.0171302	0.150573	-4.13605
FOXB1	-2.18916	0.424149	-2.61666	0.0171313	0.150573	-2.99849
STK24	-0.449867	6.35101	-2.61589	0.0171591	0.150573	-3.86491
CFAP44	0.867135	3.9216	2.61578	0.0171634	0.150573	-3.32115
PSMD2	-0.328697	8.36189	-2.61577	0.0171635	0.150573	-4.22747
EIF4ENIF1	0.49808	6.20373	2.61432	0.0172168	0.150882	-3.8389
CD200	-1.62039	3.54373	-2.61417	0.0172224	0.150882	-3.24147
STOML2	-0.325444	7.95187	-2.61278	0.0172732	0.151223	-4.17142
ATP5L	-0.335567	7.86814	-2.612	0.0173018	0.15137	-4.16264
EIF2D	0.468132	5.96107	2.61115	0.0173332	0.151541	-3.77939
MTERF3	-0.40543	6.69438	-2.61039	0.017361	0.151604	-3.94927
PDE8B	-1.7683	0.386367	-2.61023	0.0173673	0.151604	-3.01044
SCAF11	0.268829	8.87768	2.60999	0.017376	0.151604	-4.33231
RMDN1	-0.471347	6.15443	-2.60964	0.0173887	0.151612	-3.82717
ERCC6L2	0.432858	6.13516	2.60489	0.0175652	0.152963	-3.86146
ACTR3	-0.236985	9.56843	-2.60483	0.0175676	0.152963	-4.44465
FRMD4A	1.72228	0.524628	2.60371	0.0176096	0.153199	-3.02025
RUFY3	0.950258	4.49092	2.60346	0.0176187	0.153199	-3.44427
PIK3CA	0.460854	6.24769	2.60291	0.0176394	0.153275	-3.88081
IL9R	-2.10525	0.272273	-2.60179	0.0176813	0.153534	-3.02258
CHAC2	-0.459624	5.89422	-2.60139	0.0176966	0.153563	-3.76345
AFG1L	1.71442	2.26473	2.60077	0.0177196	0.153658	-3.09979
RPL7A	-0.37585	6.98637	-2.60012	0.0177442	0.153767	-4.03019
TPT1	-0.279205	8.70385	-2.59945	0.0177695	0.153882	-4.32406
CASP10	-0.930125	3.80537	-2.59857	0.0178029	0.154067	-3.32977
WDR77	-0.467309	6.41296	-2.59649	0.0178816	0.154643	-3.91098
TLN1	0.279879	8.33249	2.59468	0.0179503	0.155093	-4.27004
NBDY	-0.416146	6.89864	-2.59448	0.0179579	0.155093	-4.03201
MEST	-1.13379	3.36473	-2.59354	0.0179939	0.155299	-3.24493
CLIP3	-1.39701	1.53269	-2.59292	0.0180174	0.155394	-3.04871
ESR1	1.57969	0.553455	2.59261	0.0180293	0.155394	-3.04756
TRAF4	-1.02878	2.43316	-2.59024	0.0181203	0.156057	-3.12193
TPRN	-2.00638	0.343832	-2.58997	0.0181305	0.156057	-3.04121
MRPL3	-0.379997	7.88047	-2.58916	0.0181618	0.156221	-4.20915
ASIC1	-2.07563	-0.405184	-2.58876	0.0181774	0.15625	-3.0453
NFIA	1.09578	2.94596	2.5883	0.0181951	0.15627	-3.17715
TMEM147	-0.346507	7.98428	-2.58776	0.0182157	0.15627	-4.22993
MPND	-1.51467	1.34399	-2.58774	0.0182164	0.15627	-3.05393
TOP2B	0.320971	7.57262	2.58367	0.0183745	0.157407	-4.18339
TOX2	1.97861	0.879692	2.58351	0.0183809	0.157407	-3.06174
PPP2R5A	0.398547	6.82959	2.58338	0.0183859	0.157407	-4.03363
GPR153	2.31825	0.861709	2.5821	0.0184359	0.15773	-3.05606
ZNF765	0.636356	5.1417	2.58077	0.0184879	0.157991	-3.63956
STK33	1.85083	1.02469	2.58068	0.0184911	0.157991	-3.06403
NFX1	0.367649	6.80345	2.57958	0.0185344	0.158254	-4.04123
APOL3	-0.435601	6.91841	-2.57811	0.0185923	0.158643	-4.07359
ACYP1	-0.795145	4.45249	-2.57742	0.0186194	0.158767	-3.46794
CLDN1	-2.68512	-0.151174	-2.57692	0.0186393	0.158767	-3.06213
KLHL18	-0.528427	5.05964	-2.57679	0.0186442	0.158767	-3.59678
RFPL3S	-2.09228	-0.405184	-2.57596	0.0186771	0.158809	-3.06538
ZMYM5	0.428961	6.68204	2.57576	0.0186852	0.158809	-4.00598
RASIP1	2.14346	-0.685967	2.57573	0.0186863	0.158809	-3.06625
UBE2E3	0.431115	6.05698	2.57312	0.0187897	0.159581	-3.8671
BACH1	0.35453	6.81993	2.57264	0.0188088	0.159604	-4.06936
ARNT	0.586472	5.17031	2.57243	0.0188173	0.159604	-3.65672
DHRS1	-0.547739	5.35626	-2.57196	0.0188359	0.159656	-3.71389
INPP1	0.534518	5.2135	2.57163	0.0188492	0.159663	-3.63839
TRAFD1	0.500121	7.23398	2.57066	0.0188879	0.159885	-4.13701
CEP295	0.599853	5.02064	2.56912	0.0189496	0.160301	-3.63839
RNF114	0.280189	7.51013	2.56861	0.01897	0.160357	-4.19325
TWF2	-0.386199	6.86592	-2.56811	0.0189899	0.160357	-4.08338
SPG11	0.456873	6.69535	2.56801	0.0189939	0.160357	-4.04177
PTTG1	0.474922	5.61051	2.56757	0.0190119	0.160403	-3.79635
TRAPPC11	0.41715	5.78198	2.5668	0.0190427	0.160556	-3.83237
ZNF532	1.426	2.66519	2.56609	0.0190714	0.160693	-3.19612
HILPDA	-0.820977	5.02955	-2.56553	0.0190942	0.160755	-3.66024
EGFL7	-1.70724	0.680914	-2.56528	0.019104	0.160755	-3.0826
SCAF8	0.44244	5.76148	2.56446	0.0191373	0.160929	-3.83328
USP16	0.297453	7.79542	2.56403	0.0191547	0.16097	-4.24775
SPRY1	-1.20899	4.17089	-2.56368	0.019169	0.160985	-3.48567
UHRF1	-1.53705	1.93295	-2.56174	0.0192475	0.161492	-3.13211
RPL4	-0.305403	8.26058	-2.56142	0.0192607	0.161492	-4.32455
RDH14	0.404635	6.08794	2.56126	0.0192673	0.161492	-3.91158
TULP4	0.503328	5.99559	2.55971	0.0193304	0.161914	-3.89878
TNFSF4	1.82757	1.82831	2.55897	0.0193608	0.162062	-3.11288
ABCD4	0.646427	5.28553	2.55793	0.0194032	0.162312	-3.70985
ASCC1	-0.430366	6.41298	-2.55729	0.0194295	0.162425	-3.99553
ZNF613	-0.588463	4.69087	-2.55493	0.0195267	0.163131	-3.58061
PDXK	-0.339527	6.7991	-2.55421	0.0195563	0.163271	-4.08618
RPL27	-0.285306	8.01339	-2.55329	0.0195945	0.163483	-4.30185
HLA-F	0.358039	8.0799	2.55146	0.0196704	0.16401	-4.31045
WASF1	-1.52123	1.10365	-2.55057	0.0197073	0.164112	-3.12538
NADSYN1	0.461359	6.04368	2.55055	0.0197084	0.164112	-3.92421
TPM4	-0.431106	8.30318	-2.55022	0.0197218	0.164117	-4.36122
LCK	-0.267341	8.69041	-2.5489	0.0197769	0.164468	-4.41654
RPL8	-0.25611	9.06762	-2.54791	0.0198182	0.164705	-4.47475
TOMM40	-0.473503	5.95599	-2.54751	0.0198353	0.16474	-3.89721
AXIN1	0.874861	3.1272	2.54666	0.0198707	0.164918	-3.29582
GFI1	0.528323	6.42917	2.54578	0.0199076	0.164918	-4.01065
SLC25A35	-1.92084	0.983668	-2.54554	0.0199176	0.164918	-3.12195
TACO1	-0.503969	5.21609	-2.54538	0.0199246	0.164918	-3.71354
FAM193A	0.53292	5.21292	2.54537	0.019925	0.164918	-3.73141
E2F4	-0.298799	7.41745	-2.54515	0.0199341	0.164918	-4.22007
SMG1	0.303888	7.77128	2.54293	0.0200276	0.165584	-4.29611
TOPORS	0.482922	6.68329	2.54193	0.0200701	0.165828	-4.08408
ERCC6L	-1.31717	2.48536	-2.54109	0.0201058	0.165928	-3.23564
STUM	-1.69153	-0.698005	-2.54073	0.0201208	0.165928	-3.12489
SLC25A5	-0.339393	8.44738	-2.54072	0.0201211	0.165928	-4.39429
REG4	-2.06819	0.191568	-2.54021	0.020143	0.166001	-3.12466
ZSCAN26	0.660263	5.36158	2.53723	0.0202699	0.166847	-3.76695
PLAT	-1.16088	2.29399	-2.53719	0.0202717	0.166847	-3.27185
VAV1	-0.406862	5.79076	-2.53551	0.0203436	0.167145	-3.88567
SH2D4A	-1.75979	0.33826	-2.53547	0.0203454	0.167145	-3.13168
C2orf66	-1.47571	0.647934	-2.53542	0.0203472	0.167145	-3.15549
KAT6A	0.326884	7.8432	2.53502	0.0203645	0.16718	-4.32932
C8orf33	-0.366713	6.93523	-2.53447	0.0203881	0.167223	-4.15837
DHRS9	2.16008	-0.437546	2.53391	0.0204123	0.167223	-3.1322
EGLN3	-1.7151	0.602761	-2.53371	0.0204208	0.167223	-3.1356
CEP78	0.597027	5.86461	2.53368	0.0204221	0.167223	-3.91358
MFSD3	-1.22419	3.13533	-2.53305	0.0204494	0.167339	-3.29823
IL2RA	-0.438289	10.0811	-2.53215	0.020488	0.167539	-4.6714
LONP2	-0.409239	6.5952	-2.53187	0.0205003	0.167539	-4.08441
AMN	-1.53559	-0.120553	-2.53134	0.0205232	0.167539	-3.13515
ZNF335	0.612311	5.05225	2.53102	0.0205371	0.167539	-3.70664
ZNF267	0.390854	8.12063	2.53096	0.0205393	0.167539	-4.37877
KIF16B	-0.701356	4.28581	-2.52967	0.0205952	0.167609	-3.56825
RC3H1	0.466248	6.36063	2.52945	0.0206049	0.167609	-4.04598
CACNA2D2	1.79459	0.0256632	2.52937	0.0206083	0.167609	-3.13854
PRPF31	-0.367356	6.61718	-2.52923	0.0206144	0.167609	-4.09156
CACHD1	-1.9686	-0.698005	-2.52917	0.0206172	0.167609	-3.13924
RBM43	0.874525	3.59624	2.52895	0.0206266	0.167609	-3.39466
ARHGAP4	-0.683391	4.30322	-2.52805	0.0206659	0.167822	-3.53245
CLECL1	-1.20933	4.11693	-2.52736	0.0206959	0.167959	-3.50594
TEX30	-0.362403	6.66312	-2.52643	0.0207365	0.168108	-4.10118
PARD6A	-0.700751	4.34722	-2.52633	0.0207406	0.168108	-3.56112
MICAL1	-0.940034	4.16491	-2.5241	0.0208382	0.168782	-3.57178
BRI3BP	-0.687414	5.50994	-2.52383	0.0208501	0.168782	-3.82109
USP11	0.512505	7.44872	2.5227	0.0209	0.169079	-4.2611
SLC7A5	0.469744	6.25694	2.52182	0.0209388	0.169202	-4.01131
PAPSS1	-0.386689	6.78868	-2.52175	0.0209417	0.169202	-4.15871
PHF3	0.31559	7.69391	2.52116	0.0209679	0.169306	-4.32602
SIPA1L2	1.35119	4.42337	2.52004	0.0210173	0.169555	-3.61229
SLC35E1	-0.487375	5.64829	-2.51956	0.0210384	0.169555	-3.89132
PPP6R2	0.456583	5.61252	2.51956	0.0210385	0.169555	-3.88692
CCDC152	0.976174	4.11974	2.51885	0.02107	0.169582	-3.50891
CIITA	1.44494	1.39945	2.51865	0.0210786	0.169582	-3.18786
KLRC3	2.03843	0.721891	2.51825	0.0210964	0.169582	-3.1692
ESAM	-1.49938	0.276909	-2.51807	0.0211046	0.169582	-3.16316
ROCK1	0.25389	8.0632	2.51771	0.0211204	0.169582	-4.38945
TRPM7	0.321569	7.35368	2.51769	0.0211214	0.169582	-4.27463
DACT1	-2.03758	-0.228082	-2.51652	0.0211734	0.169892	-3.15946
NDUFA11	-0.434677	5.88885	-2.51593	0.0211995	0.169995	-3.9473
NCK2	-0.399385	6.5753	-2.51552	0.0212178	0.170035	-4.12914
SELENOS	0.311524	7.77693	2.51486	0.0212476	0.170167	-4.34433
CBR1	-0.40175	6.7456	-2.51366	0.0213009	0.170487	-4.1511
KLRB1	1.67034	3.64799	2.51305	0.0213285	0.170585	-3.50828
CERS6	-1.22427	4.3255	-2.5128	0.0213398	0.170585	-3.6413
BANP	0.669281	4.25636	2.5116	0.0213937	0.170889	-3.56923
EBF4	1.74002	0.115735	2.51135	0.0214046	0.170889	-3.16732
PPP4R1	0.369457	6.60721	2.51037	0.0214488	0.171135	-4.13427
CD9	-1.17501	2.50869	-2.50965	0.0214813	0.171288	-3.34471
LMNB2	-0.673251	4.25682	-2.5073	0.0215877	0.172029	-3.54957
TANK	0.387187	8.73804	2.50591	0.0216509	0.172425	-4.50307
ORAI3	1.18826	2.32648	2.50421	0.0217282	0.172932	-3.2538
ERF	-1.76387	0.302892	-2.50382	0.0217459	0.172966	-3.17893
IKZF1	-0.296567	9.22612	-2.50245	0.0218086	0.173191	-4.6084
LRRK2	1.59622	-0.722176	2.50238	0.021812	0.173191	-3.18118
ESRRA	0.96698	3.27512	2.50231	0.0218149	0.173191	-3.37314
ITFG2	0.472902	5.92263	2.50136	0.0218588	0.173432	-3.98647
PNP	-0.421277	7.53306	-2.5009	0.0218798	0.173491	-4.33093
RNF168	0.480047	6.44344	2.5006	0.0218934	0.173491	-4.14671
CEND1	-1.74637	-0.486677	-2.50026	0.021909	0.173507	-3.18453
SLC25A23	-1.00492	3.29929	-2.49873	0.0219795	0.17368	-3.42271
VAMP8	-0.286053	7.74013	-2.49797	0.0220147	0.17368	-4.37333
MRPL50	-0.307089	7.31386	-2.49795	0.0220158	0.17368	-4.29083
SMC6	0.337197	6.68805	2.49766	0.0220289	0.17368	-4.18174
ANKEF1	-1.29382	2.43625	-2.49761	0.0220311	0.17368	-3.26812
CDC27	0.303692	7.14303	2.49756	0.0220335	0.17368	-4.26454
KMT2D	0.889805	3.79877	2.49751	0.022036	0.17368	-3.47355
LIMD1	0.798365	3.76798	2.49743	0.0220395	0.17368	-3.51992
STARD10	-0.592923	4.82165	-2.49545	0.0221313	0.174296	-3.75699
ATL2	0.473361	6.28821	2.49484	0.0221595	0.174403	-4.07154
SLC25A29	0.928006	3.39743	2.49433	0.0221836	0.174403	-3.42488
LRIT3	-2.17121	0.00519981	-2.49393	0.0222019	0.174403	-3.19432
ANKRD11	0.340043	7.93109	2.4938	0.022208	0.174403	-4.41373
RLF	0.567372	6.92358	2.49364	0.0222154	0.174403	-4.24146
LIM2	2.56196	0.251302	2.4934	0.0222268	0.174403	-3.20329
M6PR	0.291118	7.94689	2.49226	0.0222799	0.174712	-4.40892
LDLR	0.500455	6.26213	2.49066	0.0223547	0.175192	-4.09744
ELMO1	0.471471	6.67043	2.48912	0.0224271	0.175628	-4.18762
ANXA3	-1.72678	-0.923097	-2.4887	0.0224467	0.175628	-3.20486
C19orf66	0.513968	6.53063	2.4886	0.0224515	0.175628	-4.16373
RIOK3	0.332096	7.00422	2.48785	0.0224866	0.175794	-4.26159
PIK3R6	2.06031	2.39153	2.4868	0.0225363	0.175822	-3.29575
PILRA	-1.76055	0.427856	-2.48665	0.0225435	0.175822	-3.20901
IMPDH2	-0.369983	8.28974	-2.4865	0.0225506	0.175822	-4.48297
NHSL2	-1.87452	0.184474	-2.48636	0.0225571	0.175822	-3.21061
CSTF2	-0.395045	6.70583	-2.48602	0.0225733	0.175822	-4.206
USP12	0.432887	6.342	2.48557	0.0225946	0.175822	-4.12113
ZDHHC23	-1.63202	1.98431	-2.48547	0.0225994	0.175822	-3.29018
LTN1	0.347399	7.09175	2.48536	0.0226046	0.175822	-4.28357
ABHD10	-0.392605	6.87751	-2.48506	0.0226184	0.175822	-4.22931
NUTF2	-0.367572	6.96833	-2.48432	0.0226537	0.175822	-4.25327
GPS2	0.716589	3.89408	2.48432	0.0226537	0.175822	-3.53339
PAPOLG	0.448232	6.79692	2.48429	0.0226552	0.175822	-4.22591
RPL38	-0.336526	7.69439	-2.48386	0.0226753	0.175871	-4.38729
IFNGR1	0.447922	7.89678	2.48327	0.0227035	0.175922	-4.41403
ST3GAL1	0.373459	7.76494	2.48287	0.0227225	0.175922	-4.41155
DCAF5	0.434156	6.677	2.48286	0.0227231	0.175922	-4.20208
RNF169	0.914416	3.85129	2.48224	0.0227528	0.176013	-3.55965
ETS2	0.460234	5.77435	2.48203	0.0227624	0.176013	-4.00504
ZFAND3	-1.30904	2.5139	-2.4815	0.0227877	0.176018	-3.31668
ZCCHC18	1.86134	1.95392	2.48144	0.0227906	0.176018	-3.25065
MAPK12	-1.98402	-0.201258	-2.4811	0.0228068	0.176037	-3.21452
JAKMIP2	0.924631	4.36624	2.48018	0.022851	0.176221	-3.65571
PRPF40B	-1.66077	0.529966	-2.48003	0.0228582	0.176221	-3.22017
SMCR8	-1.8889	1.57265	-2.47804	0.0229535	0.176848	-3.27422
ARHGAP17	0.462968	5.48454	2.47735	0.0229866	0.176997	-3.92638
RPL13	-0.306791	8.2577	-2.47633	0.0230356	0.177267	-4.49536
BBX	0.302413	8.24648	2.47548	0.0230768	0.177308	-4.5006
PRDX1	-0.343011	8.47136	-2.47513	0.0230935	0.177308	-4.52901
NPIPB11	1.6437	0.575389	2.47512	0.0230942	0.177308	-3.22997
SSH1	0.569733	5.61304	2.47507	0.0230964	0.177308	-3.9483
HSBP1	-0.310622	7.58081	-2.47236	0.0232281	0.178212	-4.3889
MTA1	-1.69961	1.4246	-2.47022	0.0233322	0.178797	-3.26126
PHKA2	0.743713	4.04767	2.47021	0.0233323	0.178797	-3.61511
RNF213	0.298089	9.95164	2.46899	0.0233922	0.179149	-4.78039
RDH10	0.944405	4.86666	2.46845	0.0234185	0.179243	-3.75351
PARP11	0.556352	6.17327	2.46788	0.0234466	0.17935	-4.13382
TAZ	0.474074	5.7889	2.46693	0.0234928	0.179596	-4.02289
STOML1	-1.3253	1.71639	-2.46577	0.0235502	0.179869	-3.28586
CHST11	0.377522	6.79595	2.46564	0.0235566	0.179869	-4.25462
UBE2M	-0.693203	4.21828	-2.46531	0.0235728	0.179885	-3.6387
CENPT	0.63998	5.33139	2.46431	0.0236221	0.180154	-3.91733
NR2E3	-1.82592	-0.233619	-2.46395	0.0236396	0.18018	-3.24117
MRPS34	-0.425078	7.10904	-2.46306	0.0236838	0.180409	-4.33255
KANSL1L	1.21045	2.86616	2.46262	0.0237058	0.180469	-3.41713
SLC37A4	-0.777961	3.99134	-2.46196	0.0237382	0.180608	-3.58516
ZNF786	0.833356	3.89616	2.46138	0.023767	0.18072	-3.62228
PRMT1	-0.359297	8.16739	-2.4609	0.0237907	0.180793	-4.50933
PLGRKT	-0.472737	6.39757	-2.45988	0.0238415	0.181051	-4.18745
SLC35F5	0.743411	4.81486	2.45965	0.0238531	0.181051	-3.7984
CCT4	-0.251929	8.992	-2.45903	0.023884	0.181179	-4.6434
KIAA0825	1.1548	2.79557	2.45791	0.02394	0.181495	-3.42158
APOBEC3H	1.1395	3.97104	2.45725	0.0239726	0.181635	-3.60926
CPT2	-1.23579	3.06988	-2.45645	0.0240128	0.181832	-3.398
TRIB3	-0.67747	5.46231	-2.45508	0.0240814	0.18202	-4.00075
EPHX2	-1.22327	3.02389	-2.4549	0.0240907	0.18202	-3.48866
GPR75	-1.75003	0.471328	-2.45482	0.0240945	0.18202	-3.25927
THNSL1	-0.880129	3.60628	-2.45405	0.0241334	0.18202	-3.52293
C12orf10	-0.370364	6.78066	-2.45394	0.0241387	0.18202	-4.27155
AKT1S1	-1.22607	2.30919	-2.45373	0.0241496	0.18202	-3.33605
CAMKK1	-1.2957	2.09784	-2.4536	0.0241561	0.18202	-3.34019
CYC1	-0.34396	7.93834	-2.45359	0.0241568	0.18202	-4.48604
TRIM27	-0.300991	7.47883	-2.45341	0.0241658	0.18202	-4.41377
TMX4	0.406951	6.54305	2.45287	0.0241929	0.182117	-4.2233
CD53	0.270363	9.70364	2.4523	0.0242217	0.182226	-4.76601
MRPL55	-0.37781	6.86227	-2.4518	0.024247	0.182309	-4.29713
SLC2A8	1.35948	2.60465	2.45064	0.0243055	0.182642	-3.38803
CKAP4	-0.966794	4.10093	-2.44972	0.0243524	0.182653	-3.64325
SRSF1	-0.341489	7.2463	-2.44942	0.0243676	0.182653	-4.38445
CYSLTR2	-1.77114	1.66011	-2.44931	0.0243732	0.182653	-3.31323
IGF2	-2.14494	-0.347862	-2.44913	0.0243822	0.182653	-3.26404
DHRS3	-0.749469	5.22252	-2.44893	0.0243927	0.182653	-3.92484
KIDINS220	0.346051	6.86955	2.44892	0.0243928	0.182653	-4.31456
AEN	-0.947577	4.98196	-2.44728	0.0244763	0.183128	-3.85669
PLXND1	1.55111	1.39238	2.4471	0.0244856	0.183128	-3.30123
GINS3	-1.00356	3.71778	-2.44684	0.0244992	0.183128	-3.55004
TXN	-0.418601	7.69092	-2.44637	0.0245232	0.1832	-4.46461
ANAPC7	-0.313396	6.66911	-2.44417	0.0246355	0.183931	-4.27973
PHB	-0.348628	6.98367	-2.44378	0.0246559	0.183977	-4.33943
PRR14	0.542995	4.73654	2.4419	0.0247526	0.184591	-3.81577
2022-09-03	-1.70341	-1.015	-2.44081	0.0248085	0.184792	-3.27805
ZNF683	-1.70341	-1.015	-2.44081	0.0248085	0.184792	-3.27805
TOR1AIP2	0.420302	6.31801	2.44016	0.0248424	0.184937	-4.19388
CNPY3	0.329844	7.0747	2.4398	0.0248608	0.184965	-4.36612
DOK2	-0.597601	6.05709	-2.43924	0.0248901	0.185015	-4.13398
ARFRP1	-0.423984	6.20632	-2.43912	0.0248964	0.185015	-4.16349
LRRN3	-2.53024	2.54323	-2.43834	0.0249364	0.185018	-3.41952
TBRG1	0.316937	7.01897	2.43832	0.0249377	0.185018	-4.35963
SLCO4A1	-0.776645	3.74076	-2.43827	0.0249403	0.185018	-3.62518
NDUFS5	-0.330499	7.53829	-2.43715	0.0249987	0.185241	-4.45221
ZNF836	1.01967	3.74489	2.43714	0.0249992	0.185241	-3.59424
PCF11	0.395391	6.8743	2.43657	0.0250289	0.185294	-4.34033
RPL37A	-0.296624	8.13497	-2.43621	0.0250475	0.185294	-4.54933
ARHGAP12	0.580215	5.34595	2.43616	0.0250499	0.185294	-3.99303
DECR2	-1.44737	1.93345	-2.43414	0.0251555	0.185967	-3.35548
MED23	0.393258	6.09449	2.43188	0.0252741	0.186659	-4.16701
OSCAR	1.6024	-0.437546	2.4318	0.0252782	0.186659	-3.2909
EEF1AKMT1	-0.591376	4.58518	-2.42893	0.0254295	0.187446	-3.79332
RPRD1A	-0.487945	5.20571	-2.42888	0.0254325	0.187446	-3.93717
PSMD6	-0.243414	8.56892	-2.42885	0.0254338	0.187446	-4.63045
POC5	0.491685	5.79585	2.42867	0.0254436	0.187446	-4.10244
SLC29A1	-0.785128	5.69873	-2.42837	0.0254592	0.187454	-4.09424
MPZL3	-0.5083	6.33513	-2.428	0.0254791	0.187492	-4.24249
MRPS5	-0.2742	7.51545	-2.42617	0.0255759	0.188096	-4.47673
IQCA1	-1.49307	1.16474	-2.42501	0.0256379	0.188357	-3.32724
GATAD2A	-0.456013	5.55562	-2.42495	0.0256408	0.188357	-4.05083
MACF1	0.356016	8.75955	2.42382	0.0257012	0.188692	-4.6966
ABHD4	0.722425	4.2074	2.42282	0.0257549	0.188951	-3.7314
S100PBP	0.573665	5.78827	2.42261	0.025766	0.188951	-4.10144
SAMHD1	0.283403	8.09371	2.42102	0.0258511	0.189324	-4.58524
KIR2DL3	2.21467	-0.130555	2.42101	0.0258517	0.189324	-3.30887
AC092835.1	-1.71147	1.01572	-2.42083	0.0258613	0.189324	-3.33197
RHOBTB2	1.54293	1.06485	2.42003	0.0259043	0.18953	-3.3409
TMEM143	1.37203	2.12851	2.41877	0.0259723	0.189919	-3.37578
RAB38	1.52278	1.4178	2.41641	0.0260997	0.19065	-3.37023
IPP	0.702567	4.59401	2.41619	0.0261118	0.19065	-3.8054
WHAMM	0.698021	4.36504	2.41541	0.0261538	0.19065	-3.7798
ZDHHC8	-1.06672	2.6648	-2.41529	0.0261604	0.19065	-3.45017
PHLPP2	0.518314	5.35144	2.41529	0.0261606	0.19065	-4.02956
TINF2	0.262978	7.93952	2.41527	0.0261618	0.19065	-4.5589
CARD11	-0.490533	5.83217	-2.4145	0.0262037	0.190846	-4.12659
HMBOX1	0.391249	6.30279	2.41312	0.0262786	0.191234	-4.26008
PRPF8	-0.33863	8.17298	-2.41297	0.0262868	0.191234	-4.61278
DOPEY1	0.623973	4.91552	2.41119	0.026384	0.191832	-3.93715
CAPRIN1	-0.33058	8.06192	-2.41043	0.0264256	0.192025	-4.59325
MIB1	0.386034	6.0822	2.41012	0.0264426	0.192039	-4.22075
C6orf226	0.718867	4.0182	2.40913	0.0264971	0.192326	-3.70971
PSMD13	-0.237172	8.90293	-2.40855	0.0265291	0.192449	-4.72543
MCTS1	-0.340522	7.1884	-2.40725	0.0266004	0.192857	-4.44922
PRKAG1	0.337442	6.92171	2.40616	0.0266606	0.193183	-4.39679
HDX	1.41963	1.57616	2.40572	0.0266849	0.19325	-3.36751
TACC3	-0.658119	4.94838	-2.40454	0.0267505	0.193513	-3.95295
RSBN1L	0.375461	6.5814	2.40452	0.0267515	0.193513	-4.33468
DHRS7B	-0.598704	5.17813	-2.40401	0.0267799	0.193609	-3.97566
CEP85L	0.357443	7.03422	2.40361	0.0268018	0.193658	-4.43346
LGALSL	-1.44672	1.58182	-2.4017	0.0269084	0.194318	-3.38815
KCNH3	-2.12098	0.350298	-2.40093	0.0269513	0.194518	-3.34336
TAF5L	0.839623	3.67793	2.40049	0.0269759	0.194586	-3.66864
KHNYN	0.522541	4.97105	2.39962	0.0270241	0.19475	-3.93403
KLF10	0.477488	7.19669	2.39953	0.0270291	0.19475	-4.46985
NEFH	-1.39703	2.47793	-2.39875	0.0270729	0.194873	-3.47091
ACTL10	-1.20039	2.37753	-2.39869	0.0270766	0.194873	-3.45662
TBC1D24	0.776826	3.73268	2.39833	0.0270968	0.194908	-3.65586
CXCL8	1.48246	0.673764	2.39792	0.0271199	0.194964	-3.35985
NUDT5	-0.297399	7.65951	-2.39744	0.0271469	0.195049	-4.55054
ENPP4	0.53205	6.63494	2.3967	0.0271882	0.195113	-4.35519
GLOD4	0.303951	7.04941	2.39647	0.0272013	0.195113	-4.44268
CHCHD7	-0.265474	7.31059	-2.39646	0.0272017	0.195113	-4.49161
PROB1	-1.49624	1.66544	-2.3954	0.0272616	0.195433	-3.39275
CRY1	0.458657	6.15441	2.39383	0.0273505	0.195958	-4.26909
MMAB	-0.692094	5.40767	-2.39356	0.0273654	0.195958	-4.05627
EIF3F	-0.337308	6.99534	-2.39244	0.0274292	0.196245	-4.4427
TTC26	-0.876168	3.46116	-2.39231	0.0274362	0.196245	-3.59865
NPW	-1.44533	2.13426	-2.39168	0.0274719	0.196313	-3.49075
FNBP1L	-1.96507	0.915636	-2.39161	0.0274764	0.196313	-3.41746
LARP4B	0.366807	6.58615	2.39009	0.0275627	0.196603	-4.36811
KNL1	-2.15393	1.32555	-2.38989	0.0275741	0.196603	-3.41172
APEX1	-0.283213	8.23523	-2.38951	0.0275955	0.196603	-4.65836
PPP3CB	0.390138	6.13663	2.38951	0.0275956	0.196603	-4.27152
HOXB7	1.53569	0.627286	2.38906	0.0276213	0.196603	-3.36569
CCDC30	1.20092	2.04926	2.38898	0.0276259	0.196603	-3.49813
RPL32	-0.295831	7.66579	-2.38887	0.0276323	0.196603	-4.56908
RPL18	-0.26935	8.44219	-2.38845	0.0276561	0.196603	-4.6895
APOBEC3F	0.786125	4.44719	2.38797	0.027684	0.196603	-3.848
POR	-0.64988	5.15184	-2.38783	0.0276916	0.196603	-3.99512
PTPN13	-2.1445	0.0960428	-2.38775	0.0276961	0.196603	-3.36482
EIF2AK2	0.574721	8.71574	2.38734	0.0277199	0.196603	-4.73927
EIF4EBP1	-0.432333	6.28187	-2.38721	0.0277273	0.196603	-4.28519
ATAD2	-0.709243	5.32464	-2.38712	0.0277324	0.196603	-4.0488
SMCHD1	0.409139	9.145	2.38657	0.0277639	0.196717	-4.81652
YIF1A	-0.318683	7.34167	-2.38609	0.0277918	0.196771	-4.52057
METTL26	-0.328446	6.78434	-2.38573	0.0278121	0.196771	-4.41625
C6orf47	0.560525	4.63239	2.38564	0.0278176	0.196771	-3.8847
RDH11	0.289333	7.73746	2.38509	0.027849	0.196864	-4.59165
Z82206.1	-0.898237	2.8836	-2.38487	0.0278617	0.196864	-3.53776
ACAD9	-0.674501	4.68277	-2.38431	0.0278939	0.196931	-3.88153
RB1CC1	0.43406	6.90369	2.38397	0.0279135	0.196931	-4.43391
DCLRE1C	0.509596	6.08582	2.38391	0.0279173	0.196931	-4.23587
KCNA3	0.546237	5.61847	2.38312	0.0279625	0.197102	-4.14757
ACADM	0.353594	7.50091	2.38295	0.0279724	0.197102	-4.54382
HS3ST3B1	-0.608488	4.69694	-2.38158	0.028052	0.197554	-3.93696
C19orf53	-0.313415	7.32455	-2.38027	0.0281277	0.197961	-4.52832
DCAF4L1	1.27524	1.93591	2.38005	0.0281407	0.197961	-3.44223
U2AF1	1.42903	1.32694	2.37931	0.0281835	0.198062	-3.4055
CDC42	-0.298418	7.15903	-2.37886	0.0282099	0.198062	-4.49743
RWDD1	-0.333267	7.04458	-2.37876	0.0282155	0.198062	-4.47673
PCTP	1.16159	2.68126	2.37865	0.0282221	0.198062	-3.56641
TBC1D23	0.30577	6.78838	2.37814	0.0282517	0.198062	-4.42647
MANF	-0.351974	7.59289	-2.37799	0.0282608	0.198062	-4.56884
POLD2	-0.4824	7.37158	-2.37782	0.0282705	0.198062	-4.54446
CANT1	0.829695	3.90214	2.37767	0.0282791	0.198062	-3.72752
LAPTM5	-0.351852	7.67902	-2.37724	0.028304	0.198128	-4.6007
PAPLN	1.45446	0.693187	2.37684	0.0283278	0.198186	-3.39453
C1orf43	-0.235894	8.27602	-2.37618	0.0283665	0.198348	-4.68602
RPS24	-0.288869	7.16848	-2.37486	0.0284435	0.198679	-4.50592
CCDC113	-1.78361	-0.250389	-2.37464	0.0284565	0.198679	-3.38045
PDCD2	-0.261315	7.99418	-2.37457	0.0284605	0.198679	-4.64634
YWHAE	-0.321345	7.42782	-2.37361	0.028517	0.198966	-4.56323
CTTNBP2NL	2.10773	0.599501	2.37219	0.0286009	0.199442	-3.40192
MCM2	-0.666533	5.43289	-2.37101	0.0286704	0.199776	-4.13133
CATSPERB	1.78149	1.48291	2.37067	0.0286907	0.199776	-3.4399
RIMKLB	0.678796	4.3879	2.37058	0.0286957	0.199776	-3.86802
GLB1L	-1.64261	0.248188	-2.3697	0.0287483	0.200033	-3.39848
POMT2	1.14811	2.49037	2.36908	0.0287846	0.200177	-3.51875
C4orf32	-0.814423	6.12132	-2.36851	0.0288187	0.200256	-4.30262
AGMAT	-0.777888	4.51652	-2.36836	0.0288274	0.200256	-3.9015
TMPO	-0.445372	6.76124	-2.36802	0.0288478	0.200279	-4.45579
RAD54B	-1.79145	0.734793	-2.36778	0.028862	0.200279	-3.4089
ERO1A	-0.375648	7.70993	-2.3675	0.0288785	0.200285	-4.62593
PRIMPOL	0.775807	3.85006	2.36679	0.0289209	0.20047	-3.74262
VPS4B	0.282274	7.2472	2.3664	0.0289444	0.200524	-4.54255
ANKRD39	-0.51687	5.22965	-2.36598	0.0289692	0.200587	-4.0521
ARRDC5	1.28171	2.59678	2.36322	0.0291347	0.201503	-3.55225
SLC43A1	0.764993	4.45472	2.36301	0.0291471	0.201503	-3.87307
FNBP4	0.259111	8.42925	2.36299	0.0291487	0.201503	-4.74975
ZNF502	-0.96184	3.20458	-2.36245	0.0291807	0.201615	-3.63238
ARID4B	0.254769	8.78413	2.36196	0.0292102	0.201709	-4.80178
SVIP	-0.333596	6.84608	-2.36141	0.0292432	0.201829	-4.47843
DDX20	-0.407854	6.02044	-2.36058	0.0292935	0.202067	-4.28239
C9orf172	1.50849	1.09411	2.3603	0.0293106	0.202075	-3.42943
ZNF462	-2.13449	-0.47548	-2.35932	0.0293698	0.202374	-3.40155
SEC13	-0.27846	8.55853	-2.35763	0.0294718	0.202968	-4.76819
TSC1	0.595393	5.4699	2.3571	0.0295041	0.203008	-4.13051
EGLN2	-0.6821	3.73437	-2.35701	0.0295094	0.203008	-3.71602
ZNF775	0.672411	4.4291	2.35658	0.0295359	0.203081	-3.88791
POLR2I	-0.399415	5.65649	-2.35557	0.0295975	0.203396	-4.19063
MRPL11	-0.354697	6.81709	-2.35514	0.0296237	0.203466	-4.47816
FBXL5	0.359653	7.2013	2.35461	0.0296555	0.203575	-4.54602
TPD52	-0.415698	6.39662	-2.35304	0.0297515	0.204118	-4.38121
PCNA	-0.384406	7.43473	-2.35263	0.0297771	0.204118	-4.59519
SERAC1	0.554511	4.92466	2.35254	0.0297825	0.204118	-4.04544
POLR3H	-0.459919	6.2527	-2.3522	0.0298032	0.20415	-4.34812
ZDHHC11	-1.53676	0.619884	-2.35187	0.0298235	0.20418	-3.42543
BTN3A3	0.575579	6.58341	2.35111	0.0298701	0.204338	-4.42261
IARS2	-0.311947	7.33193	-2.35097	0.0298786	0.204338	-4.58201
MFSD12	-0.518867	5.3445	-2.3504	0.029914	0.204471	-4.15694
CHD6	0.416022	6.18496	2.34968	0.0299578	0.204657	-4.34806
SYNRG	0.329279	7.21968	2.34882	0.0300111	0.204657	-4.57898
TBK1	0.482042	7.04488	2.3488	0.0300123	0.204657	-4.52058
WDR76	-0.678801	4.39357	-2.3486	0.030025	0.204657	-3.8921
PPA1	-0.511575	8.2753	-2.34859	0.0300256	0.204657	-4.74344
PIGW	-0.505045	5.68894	-2.34817	0.0300514	0.204657	-4.2179
PAAF1	-0.455922	5.44637	-2.34814	0.0300534	0.204657	-4.15324
CHCHD3	-0.31076	7.13625	-2.34693	0.0301277	0.205055	-4.54745
CDCA7L	-1.28553	3.50249	-2.34505	0.0302445	0.205704	-3.74911
CCR2	-1.24294	3.96294	-2.34465	0.0302691	0.205704	-3.82144
ZNF285	-1.62072	-0.0211954	-2.34462	0.0302715	0.205704	-3.43707
HRAS	-0.476227	5.3929	-2.34435	0.0302879	0.205706	-4.14178
FAM136A	-0.322568	7.35654	-2.34276	0.030387	0.206269	-4.60682
PHLPP1	1.01143	3.23007	2.34251	0.030403	0.206269	-3.68594
CD274	-0.582407	7.53954	-2.34004	0.0305571	0.207148	-4.64619
FNBP1	0.236484	8.4474	2.33992	0.0305649	0.207148	-4.79994
KLHDC1	-0.874202	2.69596	-2.33962	0.0305836	0.207164	-3.59986
PCYOX1L	0.968559	3.49914	2.33858	0.0306489	0.207497	-3.71531
RPS6KL1	-1.39602	0.96635	-2.33776	0.030701	0.20774	-3.4578
SCAPER	0.406274	6.96224	2.33655	0.0307771	0.208145	-4.55956
UPK1A	-1.65477	0.964948	-2.33623	0.0307974	0.208171	-3.48218
INTS12	0.487226	5.84257	2.33566	0.0308334	0.208186	-4.26147
KCTD12	-1.67282	1.4943	-2.33542	0.0308483	0.208186	-3.51671
ZSCAN21	1.36813	2.80266	2.33542	0.0308484	0.208186	-3.63418
RFNG	-1.13632	2.5919	-2.33494	0.0308788	0.208231	-3.59651
MCCC1	-0.486389	5.36721	-2.33471	0.0308937	0.208231	-4.14966
DIP2B	-0.390194	5.63933	-2.33438	0.0309145	0.208231	-4.24048
PALB2	0.560632	5.36777	2.33429	0.0309202	0.208231	-4.17036
ZNF611	0.637876	5.32231	2.33316	0.0309919	0.208604	-4.15139
IL12A	1.49473	0.969004	2.33247	0.0310359	0.208685	-3.46811
TMEM136	-1.71352	-0.323691	-2.33219	0.0310538	0.208685	-3.44454
ATG5	0.26682	7.60385	2.33196	0.0310681	0.208685	-4.66505
C7orf50	-0.408849	6.14434	-2.33166	0.0310874	0.208685	-4.35591
MTCH1	-0.385319	6.74571	-2.33161	0.0310908	0.208685	-4.51532
ATAD5	-0.62717	5.29825	-2.33136	0.0311066	0.208685	-4.16078
ATP6V0B	-0.265759	8.39425	-2.33107	0.0311252	0.208685	-4.79046
ANKRD12	0.251831	9.66666	2.33092	0.0311346	0.208685	-5.00872
ATP1A3	-1.47116	0.450285	-2.32979	0.0312071	0.209061	-3.46204
PDLIM5	0.463496	6.14567	2.32946	0.0312277	0.20909	-4.37921
SS18L1	-0.731206	4.0647	-2.32887	0.0312656	0.209234	-3.86074
IFITM2	-0.270708	8.38825	-2.32796	0.0313244	0.209431	-4.79709
MICALCL	-1.7246	0.571542	-2.32779	0.0313353	0.209431	-3.46322
KIAA0753	0.624089	4.85583	2.32741	0.0313598	0.209431	-4.07277
SELENOW	-0.286334	7.06104	-2.32708	0.0313808	0.209431	-4.58478
USP31	0.9385	3.63084	2.327	0.0313861	0.209431	-3.77744
SLC16A14	-1.60385	-0.803669	-2.32689	0.0313933	0.209431	-3.44994
NSL1	-0.313319	6.90823	-2.32641	0.0314238	0.209525	-4.54771
ADPRHL2	-0.370469	6.74143	-2.3251	0.0315084	0.209957	-4.51201
SIVA1	-0.321056	7.32686	-2.3249	0.0315214	0.209957	-4.63938
LSR	-0.673596	5.27799	-2.32312	0.0316364	0.210528	-4.20932
DARS2	-0.423428	5.68279	-2.32306	0.0316401	0.210528	-4.24655
MARS	0.284413	8.7324	2.3225	0.0316763	0.210659	-4.86131
UBE2C	-1.66078	1.94056	-2.32217	0.0316982	0.210695	-3.54699
CREBL2	-0.480649	6.412	-2.32125	0.0317579	0.210964	-4.45821
TXN2	-0.304428	7.55178	-2.32089	0.031781	0.210964	-4.67452
ST5	-1.77178	0.134333	-2.32067	0.0317953	0.210964	-3.4706
LRP5L	1.49	2.93849	2.32053	0.0318047	0.210964	-3.62235
SPNS3	-1.06586	2.32327	-2.31989	0.0318464	0.211131	-3.57504
SIKE1	-0.319244	7.30378	-2.31919	0.0318918	0.21123	-4.63631
IBTK	0.290897	7.24037	2.31879	0.0319179	0.21123	-4.6242
MFSD11	0.543043	5.54463	2.3187	0.0319242	0.21123	-4.25825
MRPL36	-0.378647	6.34293	-2.31865	0.0319274	0.21123	-4.42814
POLR1D	-0.280861	7.39565	-2.31822	0.0319554	0.211305	-4.65543
TFEB	0.899392	3.45499	2.31743	0.0320069	0.21148	-3.75262
ATP5B	-0.222128	10.1277	-2.31731	0.0320149	0.21148	-5.08823
PTPDC1	1.00415	3.44439	2.31658	0.032063	0.211689	-3.7343
TWIST1	-1.83754	0.796611	-2.31614	0.0320916	0.211768	-3.52819
KIF1BP	0.63471	4.92304	2.31445	0.0322031	0.212394	-4.08962
EXTL2	0.965568	3.48297	2.31388	0.0322407	0.212533	-3.7792
CCT8	-0.276695	8.83317	-2.31225	0.032348	0.213028	-4.89646
ZNF841	0.701959	4.77747	2.31192	0.0323696	0.213028	-4.08062
MBNL2	0.348296	6.33272	2.31173	0.0323824	0.213028	-4.46193
EEF1D	0.497138	5.27004	2.31158	0.0323926	0.213028	-4.18542
HIST1H2BG	1.55278	0.0424325	2.31148	0.0323993	0.213028	-3.48548
RUVBL2	-0.381875	7.50793	-2.31022	0.0324825	0.213466	-4.68634
ARL15	0.586886	5.10622	2.30989	0.0325048	0.213503	-4.13129
AGAP3	0.855897	3.57111	2.30864	0.032588	0.213939	-3.81124
CLU	1.31755	2.53402	2.30798	0.0326318	0.214117	-3.62332
ZNF623	0.544201	4.70963	2.3073	0.032677	0.214304	-4.05028
PGK1	-0.26286	9.94964	-2.30644	0.0327348	0.21457	-5.08948
TSNAXIP1	-1.72059	-0.494079	-2.30619	0.0327512	0.21457	-3.48229
FAU	-0.322164	7.41304	-2.30549	0.0327984	0.214671	-4.68114
MTR	0.347572	6.69096	2.3054	0.032804	0.214671	-4.55309
PSMD14	-0.251318	8.52825	-2.30492	0.032836	0.214671	-4.85975
SLC22A1	1.59737	0.0852022	2.30485	0.0328409	0.214671	-3.49315
XAF1	0.67709	7.47029	2.30457	0.03286	0.214671	-4.68742
POMP	-0.290798	8.35062	-2.30446	0.0328673	0.214671	-4.83517
USP39	-0.294612	7.17599	-2.30313	0.0329565	0.215143	-4.63956
ANKMY1	0.927816	3.19435	2.30241	0.0330048	0.215243	-3.71787
CHMP4A	0.972861	2.90219	2.3024	0.0330055	0.215243	-3.70297
DRG1	-0.258852	7.51889	-2.30141	0.0330728	0.215572	-4.70311
DDX60	0.634317	8.21411	2.30109	0.0330942	0.215602	-4.82798
RASGEF1B	1.31941	2.50095	2.30064	0.0331244	0.215688	-3.66393
CDK2AP1	-0.512259	5.31678	-2.30001	0.0331669	0.215855	-4.22231
SSTR3	-1.72991	-0.0197599	-2.29904	0.0332326	0.216173	-3.50103
C14orf132	-1.31148	0.522411	-2.29725	0.0333544	0.216854	-3.51712
PRMT5	-0.400422	6.07208	-2.29655	0.0334019	0.217053	-4.3923
POLDIP2	-0.321935	7.0918	-2.29551	0.0334732	0.217301	-4.63001
MYL6	-0.251109	8.81078	-2.29538	0.033482	0.217301	-4.92438
ARID3B	0.512823	4.85769	2.29525	0.033491	0.217301	-4.10863
UTP6	-0.278262	7.51049	-2.29494	0.0335123	0.217329	-4.71973
PROCR	-1.28151	1.42691	-2.29412	0.0335679	0.217579	-3.56239
LDHAL6A	-1.49175	1.07467	-2.29349	0.0336111	0.217657	-3.53983
SLC9B2	-0.568748	5.63758	-2.29345	0.033614	0.217657	-4.30524
TXNIP	-0.317216	8.85177	-2.29244	0.0336832	0.217994	-4.9435
ARHGAP21	0.592702	4.53453	2.29205	0.0337103	0.218059	-4.04043
GIGYF2	0.320005	6.65487	2.29159	0.033742	0.218154	-4.56241
MRM3	-0.547109	4.77237	-2.29017	0.0338395	0.218586	-4.10394
NDUFA3	-0.307802	6.73278	-2.29012	0.033843	0.218586	-4.57329
PPIA	-0.264136	7.60085	-2.28911	0.033913	0.218915	-4.7456
CD320	-0.434324	6.44886	-2.28888	0.0339283	0.218915	-4.51312
CHRNA6	-2.04417	0.587919	-2.28846	0.0339577	0.218994	-3.5342
HDGF	-0.342578	6.61994	-2.28796	0.0339921	0.219106	-4.55739
RPL10A	-0.316669	7.41666	-2.28768	0.0340117	0.219122	-4.71731
HMGXB3	0.653272	4.84565	2.28738	0.0340324	0.219144	-4.08718
ARR3	1.41071	-0.860202	2.28697	0.0340612	0.219185	-3.50983
RACK1	-0.236041	9.70512	-2.28632	0.0341063	0.219185	-5.08448
DTL	-1.50792	3.45243	-2.28587	0.0341374	0.219185	-3.84209
HRH1	-1.40824	3.5352	-2.28577	0.0341439	0.219185	-4.00343
CCNDBP1	0.227337	7.99999	2.28558	0.0341573	0.219185	-4.81905
PMAIP1	0.430286	7.43519	2.28537	0.034172	0.219185	-4.70633
DPAGT1	-0.329131	7.53144	-2.28518	0.0341855	0.219185	-4.73904
AMY2B	0.883301	3.02992	2.28511	0.0341899	0.219185	-3.75457
ARL2BP	-1.14852	2.45731	-2.28507	0.034193	0.219185	-3.64699
RSRC1	0.393338	6.1197	2.28414	0.0342581	0.219434	-4.46638
UPP1	0.311865	7.84508	2.28402	0.0342662	0.219434	-4.79168
CARS	0.378717	7.54077	2.28326	0.034319	0.219662	-4.74549
FUT10	0.811615	3.90216	2.28268	0.0343595	0.219811	-3.90279
[truncated: 10,784 more rows]

## Sheet: Table S3
Supplemental Table 3. HLA distribution of risk RA HLA subjects from whole blood RNA-seq cohort
HLA DRB1	HC	RA
*0401	68.9 % (n=40)	64.4% (n=56)
*0404	29.3% (n=17)	36.8% (n=32)
*0405	5.2% (n=3)	2.3% (n=2)
*0408	0% (n=0)	8.0% (n=7)
*1001	1.7% (n=1)	3.4% (n=3)

## Sheet: Table S4
Supplemental Table 4. Differentially expressed genes for RA HLA risk versus RA HLA non-risk from healthy control subjects
GENES	logFC	AveExpr	t	P.Value	adj.P.Val	B
MYO9A	-0.283423	4.40473	-7.08656	3.56e-11	4.54e-07	15.0365
TRIM44	-0.202792	6.30146	-6.80472	1.68e-10	1.07e-06	13.5635
TAF1	-0.247222	5.51231	-6.55666	6.41e-10	2.73e-06	12.2834
KIAA1147	-0.307194	4.80918	-6.465	1.04e-09	3.34e-06	11.8219
HEATR5B	-0.260312	5.84375	-6.37394	1.69e-09	3.64e-06	11.3499
MED1	-0.277533	5.37365	-6.37188	1.71e-09	3.64e-06	11.3468
ZNF41	-0.277022	3.89314	-6.23402	3.51e-09	6.4e-06	10.6567
ALMS1	-0.372018	3.97649	-6.06793	8.25e-09	1.11e-05	9.85035
SOCS7	-0.196875	3.32242	-6.05498	8.82e-09	1.11e-05	9.75853
ARL10	-0.291125	3.28827	-6.05352	8.88e-09	1.11e-05	9.74925
ZNF81	-0.408519	2.95282	-6.03879	9.58e-09	1.11e-05	9.62483
ZNF827	-0.339077	3.10839	-6.01219	1.1e-08	1.17e-05	9.53291
PRRC2C	-0.200066	7.88871	-5.96783	1.37e-08	1.35e-05	9.34484
VPS13D	-0.217141	6.3918	-5.86019	2.36e-08	2.15e-05	8.81417
PHLPP2	-0.294504	3.44572	-5.79933	3.2e-08	2.51e-05	8.56063
SDR42E1	-0.425139	2.4614	-5.79842	3.21e-08	2.51e-05	8.42817
CCAR1	-0.174432	5.61817	-5.79031	3.34e-08	2.51e-05	8.49431
TMSB4X	0.199723	9.65124	5.69493	5.36e-08	3.6e-05	8.06415
TNRC6A	-0.184006	5.94902	-5.69492	5.36e-08	3.6e-05	8.03648
ATP6V0E1	0.174996	7.67825	5.68181	5.71e-08	3.65e-05	7.98019
ZNF550	-0.28408	3.50101	-5.66715	6.14e-08	3.74e-05	7.9526
ZNF45	-0.233779	3.74133	-5.57095	9.81e-08	5.7e-05	7.51659
ATM	-0.310675	7.78543	-5.55044	1.08e-07	6.02e-05	7.37052
BTAF1	-0.320893	5.81653	-5.52611	1.22e-07	6.49e-05	7.25624
VPS13B	-0.250572	5.90239	-5.49988	1.38e-07	6.99e-05	7.13306
KMT2E	-0.268305	6.9997	-5.49333	1.43e-07	6.99e-05	7.09743
RAB3GAP2	-0.259844	5.05353	-5.48611	1.48e-07	6.99e-05	7.10114
KMT2A	-0.232778	6.87275	-5.43496	1.89e-07	8.61e-05	6.83008
ZNF445	-0.175931	4.92366	-5.41548	2.07e-07	9e-05	6.78537
ZSCAN29	-0.209973	4.73152	-5.41022	2.12e-07	9e-05	6.76782
ATXN1L	-0.217307	5.80011	-5.40439	2.18e-07	9e-05	6.69953
EP400	-0.161421	6.52123	-5.39484	2.29e-07	9.12e-05	6.64364
SON	-0.190481	8.50445	-5.37886	2.47e-07	9.54e-05	6.59627
ARL4A	0.429137	2.47867	5.36766	2.6e-07	9.77e-05	6.53698
MPRIP	-0.165648	7.04737	-5.35378	2.78e-07	0.00010134	6.46441
CHMP1A	0.143894	7.03445	5.34733	2.86e-07	0.000101574	6.43365
ZFP14	-0.235045	3.66354	-5.33406	3.05e-07	0.000104933	6.45493
ZNF507	-0.235319	4.19147	-5.32754	3.14e-07	0.000104933	6.4163
NKTR	-0.259591	7.44635	-5.31922	3.27e-07	0.000104933	6.31482
TAF1L	-0.4155	2.576	-5.31808	3.29e-07	0.000104933	6.32702
ZNF787	0.184233	5.54309	5.31046	3.4e-07	0.000106109	6.28428
RAB32	0.222235	5.57259	5.29092	3.73e-07	0.000112704	6.19665
PHLDA3	0.795487	-0.397458	5.28747	3.79e-07	0.000112704	4.70276
LAX1	-0.355023	3.94076	-5.27151	4.09e-07	0.000115952	6.17534
IKZF3	-0.521757	4.37432	-5.26569	4.2e-07	0.000115952	6.13768
NCOA3	-0.220968	6.82254	-5.26545	4.2e-07	0.000115952	6.06483
NFAT5	-0.505399	5.17661	-5.26239	4.27e-07	0.000115952	6.09219
ZNRF1	0.2576	3.20196	5.24957	4.53e-07	0.000118095	6.08324
MGA	-0.186786	5.6055	-5.24955	4.53e-07	0.000118095	6.01122
IKBKAP	-0.155948	5.47002	-5.23943	4.75e-07	0.000119064	5.97122
C5orf42	-0.358668	2.25438	-5.23921	4.75e-07	0.000119064	5.94124
TACC1	-0.186928	7.40274	-5.22749	5.02e-07	0.000123325	5.90501
REL	-0.373695	3.86121	-5.22039	5.19e-07	0.000125064	5.95531
CYB5RL	-0.435903	1.07918	-5.21228	5.39e-07	0.000127458	5.44216
ZNF594	-0.334555	2.32138	-5.19759	5.77e-07	0.00013342	5.78741
DENND4C	-0.391444	4.63039	-5.19238	5.91e-07	0.00013342	5.80519
CEP104	-0.203294	4.81791	-5.19076	5.95e-07	0.00013342	5.78997
ACAD11	-0.663971	-0.0829261	-5.14952	7.2e-07	0.000158641	4.40984
NUP205	-0.20253	5.38905	-5.14197	7.46e-07	0.000161465	5.54662
NLRC3	-0.188996	6.5668	-5.13683	7.63e-07	0.000162577	5.49718
NCOR1	-0.141681	7.22273	-5.12064	8.22e-07	0.000172258	5.43306
PCM1	-0.153191	6.64333	-5.10159	8.97e-07	0.000182211	5.34081
LSM1	0.148116	4.61366	5.10135	8.98e-07	0.000182211	5.40773
INPP4A	-0.161156	7.03221	-5.06058	1.08e-06	0.000216062	5.16872
HEATR1	-0.211543	5.00717	-5.0546	1.11e-06	0.000217406	5.18798
ZC3H11A	-0.149951	7.11755	-5.05052	1.13e-06	0.000217406	5.12704
PTCD3	-0.129951	5.5485	-5.04914	1.14e-06	0.000217406	5.13632
GPATCH8	-0.183856	6.15027	-5.00955	1.36e-06	0.000251286	4.94825
CCDC93	-0.138336	5.99677	-5.00782	1.37e-06	0.000251286	4.94342
ZNF236	-0.282382	3.88765	-5.00754	1.38e-06	0.000251286	5.03908
TOR4A	0.201776	5.86199	4.99393	1.46e-06	0.000261125	4.88547
CSNK1G1	-0.170817	4.60862	-4.9924	1.47e-06	0.000261125	4.94276
PRDM2	-0.16983	6.5951	-4.98974	1.49e-06	0.000261125	4.85752
RABGAP1	-0.124364	5.26718	-4.97381	1.6e-06	0.000276772	4.82936
ICE1	-0.196185	5.62281	-4.97044	1.63e-06	0.00027725	4.79637
ZNF699	-0.468999	1.92519	-4.9625	1.69e-06	0.000283543	4.74693
RBBP6	-0.145077	6.14889	-4.95384	1.75e-06	0.000290956	4.70967
HIPK2	-0.26933	6.07072	-4.94693	1.81e-06	0.000293844	4.68313
TRERF1	-0.201483	6.20534	-4.94593	1.82e-06	0.000293844	4.67465
RALGAPB	-0.158451	6.4727	-4.93952	1.87e-06	0.000298627	4.64342
USP24	-0.161026	6.75019	-4.93394	1.92e-06	0.000302398	4.6216
KAT6B	-0.289136	4.69553	-4.92757	1.97e-06	0.000303311	4.66405
ZMYND8	-0.146752	5.55599	-4.92739	1.97e-06	0.000303311	4.61568
SLC38A1	-0.272492	7.09505	-4.92514	1.99e-06	0.000303311	4.59149
C1orf162	0.20363	7.17562	4.90879	2.15e-06	0.000322435	4.52313
KIAA0355	-0.216708	3.95938	-4.90604	2.17e-06	0.000322624	4.61007
ARPC1B	0.140642	9.20925	4.90159	2.22e-06	0.000325308	4.52497
CCDC117	-0.527295	1.26432	-4.89156	2.32e-06	0.0003363	4.27254
COBLL1	-0.553445	2.35127	-4.88415	2.39e-06	0.000343668	4.50011
TTBK2	-0.199409	4.37496	-4.87104	2.54e-06	0.000358665	4.44426
GABPB2	-0.163987	4.84224	-4.86952	2.55e-06	0.000358665	4.41336
ITPR1	-0.324349	5.30865	-4.85804	2.69e-06	0.00037329	4.33815
YLPM1	-0.150802	6.24908	-4.85213	2.76e-06	0.000374583	4.27718
NCAPD3	-0.193099	4.43295	-4.85109	2.77e-06	0.000374583	4.3571
N4BP3	-0.475068	2.5899	-4.85001	2.79e-06	0.000374583	4.38576
CHD6	-0.242961	5.28768	-4.83648	2.96e-06	0.00039352	4.24819
ALDH6A1	-0.270695	3.02502	-4.82282	3.14e-06	0.000411093	4.29058
PIK3CG	-0.325712	5.65864	-4.8219	3.15e-06	0.000411093	4.17252
HEXIM2	0.299459	2.78156	4.80717	3.36e-06	0.000434206	4.22383
TIRAP	-0.222612	3.76539	-4.79988	3.47e-06	0.000443866	4.18131
CBFA2T2	-0.144124	5.2867	-4.79724	3.51e-06	0.000444586	4.08436
FUBP1	-0.172531	6.1986	-4.78591	3.69e-06	0.000462678	4.00303
KLHL11	-0.757281	0.333906	-4.78334	3.74e-06	0.00046336	3.39848
ANKRD17	-0.193922	6.10998	-4.77975	3.79e-06	0.00046387	3.9796
LRCH3	-0.105315	5.49688	-4.7787	3.81e-06	0.00046387	3.99603
RTTN	-0.258411	2.88839	-4.77598	3.86e-06	0.000464993	4.10052
SLC4A10	-1.17525	1.47622	-4.77213	3.92e-06	0.000468485	3.8599
PARP15	-0.301508	5.52747	-4.76493	4.05e-06	0.000478991	3.94031
MAVS	-0.140432	7.07402	-4.74986	4.32e-06	0.000500562	3.85581
APC	-0.24245	5.52338	-4.74902	4.34e-06	0.000500562	3.87526
MED23	-0.240578	5.59488	-4.74851	4.35e-06	0.000500562	3.86833
CTC1	-0.199791	6.78253	-4.74651	4.39e-06	0.000500562	3.83797
PCNX4	-0.189447	5.01295	-4.73045	4.71e-06	0.000532055	3.82907
SLFN5	-0.304268	7.1375	-4.7239	4.84e-06	0.000542609	3.75145
ZBTB38	-0.319552	5.49803	-4.7115	5.11e-06	0.000565262	3.72249
SLC41A1	-0.198217	4.35126	-4.71047	5.13e-06	0.000565262	3.78321
FBLN2	-0.652384	1.24982	-4.70071	5.35e-06	0.000584657	3.56037
ADAT1	-0.240526	4.14072	-4.69507	5.49e-06	0.000594019	3.73718
TNRC6B	-0.164936	6.72126	-4.69176	5.57e-06	0.000597522	3.61131
TNRC6C	-0.214596	5.67033	-4.68511	5.73e-06	0.000606228	3.60499
PHF2	-0.187179	6.38874	-4.68455	5.74e-06	0.000606228	3.58134
ROCK1	-0.307973	6.52478	-4.67927	5.87e-06	0.000606953	3.563
CLIC1	0.147011	6.11896	4.67895	5.88e-06	0.000606953	3.56431
TP53BP1	-0.143596	5.17663	-4.6786	5.89e-06	0.000606953	3.60609
ARPC3	0.145725	7.54413	4.6741	6.01e-06	0.000610339	3.55513
ELMSAN1	-0.216624	6.47954	-4.6736	6.02e-06	0.000610339	3.53622
ZNF587	-0.259828	4.55083	-4.66267	6.31e-06	0.000629797	3.58151
ATG2B	-0.192798	5.61909	-4.66267	6.31e-06	0.000629797	3.51509
TAF4	-0.17123	5.04536	-4.65097	6.63e-06	0.000653336	3.50427
MED28	-0.118468	6.82159	-4.64969	6.67e-06	0.000653336	3.4394
ZNF417	-0.218679	3.07435	-4.64875	6.7e-06	0.000653336	3.59455
ZNF609	-0.180508	6.04394	-4.64612	6.77e-06	0.000655742	3.43239
GPR135	-0.621444	-0.841806	-4.64018	6.95e-06	0.000667621	2.01068
FUBP3	-0.219304	4.6244	-4.6314	7.22e-06	0.000688077	3.44872
GSTO1	0.164917	6.056	4.62801	7.32e-06	0.000692951	3.35855
GPATCH2L	-0.199579	5.74197	-4.62494	7.42e-06	0.000696949	3.35799
NPC2	0.204578	6.82049	4.6194	7.6e-06	0.000708461	3.31649
BPTF	-0.187405	6.40563	-4.6064	8.03e-06	0.000743513	3.26479
DHX33	-0.160615	3.88956	-4.60346	8.13e-06	0.000747495	3.38171
FOXN3	-0.162341	6.82318	-4.60055	8.23e-06	0.000747798	3.24224
EIF1AD	-0.109882	5.03792	-4.60001	8.25e-06	0.000747798	3.29896
ZNF154	-0.509207	2.5622	-4.59755	8.34e-06	0.000750369	3.38991
SFMBT2	-0.217984	4.84549	-4.59537	8.42e-06	0.000752096	3.29174
LUZP1	-0.204267	4.3006	-4.5924	8.52e-06	0.000755122	3.31341
SACS	-0.309469	4.30726	-4.59116	8.57e-06	0.000755122	3.30816
ATXN7	-0.224355	6.36348	-4.58746	8.71e-06	0.000761858	3.19048
BIRC6	-0.214866	6.85418	-4.58455	8.81e-06	0.000766125	3.17982
CNNM3	-0.171332	5.34211	-4.5795	9.01e-06	0.000777449	3.197
CCDC71L	0.250297	5.07564	4.57521	9.17e-06	0.000778421	3.19742
TMEM115	0.134478	5.46496	4.57517	9.17e-06	0.000778421	3.17002
GLTSCR1L	-0.174407	6.17146	-4.57449	9.2e-06	0.000778421	3.14094
KRIT1	-0.19296	4.61958	-4.57282	9.26e-06	0.00077878	3.21374
JAK1	-0.127164	8.9181	-4.5696	9.39e-06	0.000784367	3.15657
NUP153	-0.221405	6.51456	-4.56607	9.53e-06	0.000791018	3.10261
HECTD1	-0.18632	6.32002	-4.55493	9.99e-06	0.000819927	3.05952
ENTPD7	-0.361254	1.39801	-4.55456	1e-05	0.000819927	3.0547
GGCX	-0.150504	4.46039	-4.55053	1.02e-05	0.00082512	3.13764
ISY1	0.143861	4.45487	4.55006	1.02e-05	0.00082512	3.13379
OSBPL10	-0.583492	2.77417	-4.54453	1.04e-05	0.000839347	3.18974
GIGYF2	-0.159666	5.66453	-4.52933	1.11e-05	0.000884937	2.97624
ZNF318	-0.159311	5.52793	-4.52904	1.12e-05	0.000884937	2.98194
ZBED6	-0.751332	1.29283	-4.51859	1.17e-05	0.000919075	2.89046
DDX46	-0.124435	5.94316	-4.51602	1.18e-05	0.000923397	2.91333
TRAPPC10	-0.279289	5.71178	-4.5123	1.2e-05	0.000927426	2.90946
DCAF7	-0.143682	7.13509	-4.50975	1.21e-05	0.000927426	2.88668
TIMP1	0.232602	7.10953	4.50818	1.22e-05	0.000927426	2.87874
AKAP9	-0.175632	5.92586	-4.5081	1.22e-05	0.000927426	2.88317
OXTR	0.645686	-0.131265	4.5078	1.22e-05	0.000927426	2.28958
DCP1A	-0.137445	5.32364	-4.50229	1.25e-05	0.00094354	2.88981
GK5	-0.333426	3.12349	-4.50074	1.26e-05	0.000944136	3.01665
UBE2E3	0.196895	4.50908	4.49789	1.27e-05	0.000949909	2.92401
UTRN	-0.270909	6.91903	-4.49102	1.31e-05	0.000969184	2.80869
GNL3L	-0.386237	3.29754	-4.49033	1.31e-05	0.000969184	2.97159
ZNF805	-0.399751	1.15123	-4.48338	1.35e-05	0.000986645	2.73361
ZKSCAN8	-0.225298	5.00749	-4.48332	1.35e-05	0.000986645	2.83632
NSD1	-0.136741	7.0773	-4.47731	1.39e-05	0.00100606	2.75664
NCBP3	-0.155507	5.0454	-4.47145	1.42e-05	0.00102518	2.79097
RALY	0.118342	7.85727	4.46828	1.44e-05	0.001033	2.73644
SHPRH	-0.275047	3.81746	-4.45305	1.53e-05	0.00109466	2.79696
MCCC2	-0.149695	3.77695	-4.44939	1.56e-05	0.00110083	2.78398
CLEC2B	0.311682	6.57434	4.44668	1.57e-05	0.00110083	2.62704
KLHL20	-0.246209	3.46496	-4.44664	1.58e-05	0.00110083	2.79259
KLHL36	-0.122965	6.51088	-4.4464	1.58e-05	0.00110083	2.6265
KIDINS220	-0.226394	6.52948	-4.44066	1.61e-05	0.00112132	2.60589
ZNF831	-0.229084	5.21223	-4.43774	1.63e-05	0.00112885	2.64246
PSMA7	0.106958	6.96141	4.43484	1.65e-05	0.00113642	2.58606
TMEM59	0.120161	7.58035	4.42585	1.72e-05	0.00117335	2.56557
MLLT10	-0.141412	4.71967	-4.42005	1.76e-05	0.00119059	2.60858
COL4A3	-0.851097	0.399271	-4.41977	1.76e-05	0.00119059	2.23595
ZSCAN12	-0.29668	2.28599	-4.41697	1.78e-05	0.00119812	2.69541
MYCBP2	-0.217657	7.214	-4.40877	1.84e-05	0.00123302	2.49218
TMPPE	-0.360219	2.2372	-4.38962	2e-05	0.00132706	2.58326
ZNF2	-0.21069	2.82984	-4.38846	2e-05	0.00132706	2.59627
FLNB	-0.274873	5.56222	-4.37977	2.08e-05	0.00136839	2.39724
RP11-111M22.2	-0.434019	0.37054	-4.37451	2.12e-05	0.00139116	2.09015
ARID1B	-0.159012	6.2113	-4.37127	2.15e-05	0.00140266	2.33853
KMT2C	-0.218542	7.26821	-4.36868	2.17e-05	0.00141029	2.33698
ZNF260	-0.236561	3.37432	-4.367	2.19e-05	0.00141029	2.49425
ARPC4	0.150011	8.08142	4.36626	2.2e-05	0.00141029	2.34284
GSTCD	-0.426585	0.99126	-4.35544	2.3e-05	0.00146695	2.25752
MTR	-0.184418	5.1373	-4.35067	2.34e-05	0.00148854	2.31019
PPHLN1	-0.125704	5.76256	-4.34516	2.4e-05	0.00151499	2.25162
MED13L	-0.281949	7.38078	-4.33813	2.47e-05	0.00155154	2.22099
ZSCAN25	-0.147586	4.26775	-4.33533	2.49e-05	0.00155376	2.31413
FCRL1	-0.583603	4.86263	-4.33522	2.49e-05	0.00155376	2.27257
KAT6A	-0.21836	7.1785	-4.33369	2.51e-05	0.00155376	2.19988
ZCCHC11	-0.156466	5.79407	-4.33205	2.53e-05	0.00155376	2.20107
CELSR1	-0.511201	2.50075	-4.33183	2.53e-05	0.00155376	2.38646
ZNF782	-0.240466	2.14954	-4.32885	2.56e-05	0.00156525	2.36187
GNG11	0.413534	5.72608	4.3221	2.63e-05	0.00160132	2.1614
CDK13	-0.133169	6.21462	-4.31784	2.68e-05	0.00162165	2.13287
SYNRG	-0.15303	5.82254	-4.31553	2.7e-05	0.00162932	2.13643
ATF7IP	-0.184931	6.91072	-4.31294	2.73e-05	0.00163885	2.11466
HIVEP2	-0.267061	6.32388	-4.30993	2.77e-05	0.00165131	2.10202
POLR2B	-0.116038	6.76502	-4.3085	2.78e-05	0.00165322	2.09414
RREB1	-0.161584	5.62632	-4.30656	2.8e-05	0.0016586	2.10974
SETD5	-0.126596	6.81569	-4.30251	2.85e-05	0.00167845	2.07246
ZNF860	-0.600495	0.694662	-4.30055	2.87e-05	0.00168083	1.99545
ATP6V0D1	0.1611	8.25667	4.2999	2.88e-05	0.00168083	2.09179
SZRD1	0.0898518	7.50181	4.29749	2.91e-05	0.00168967	2.06942
GPER1	0.655856	0.542675	4.29581	2.93e-05	0.00169026	1.91483
SLC7A6	-0.181917	6.75572	-4.29518	2.94e-05	0.00169026	2.046
TTF2	-0.214848	3.68021	-4.29391	2.95e-05	0.00169133	2.19943
KIAA2026	-0.184274	5.21882	-4.2909	2.99e-05	0.00170334	2.07897
HERC1	-0.142668	7.32005	-4.28997	3e-05	0.00170334	2.03599
ERCC4	-0.27874	2.80979	-4.28616	3.05e-05	0.00172223	2.21675
LRIG2	-0.147091	4.72731	-4.28384	3.08e-05	0.00172385	2.08612
ENO1	0.152475	9.15503	4.28376	3.08e-05	0.00172385	2.04932
PEAK1	-0.200231	4.17283	-4.27968	3.13e-05	0.00174493	2.11179
NUP160	-0.236181	5.21142	-4.27828	3.15e-05	0.00174718	2.0294
GLIPR2	0.137788	8.36627	4.27412	3.2e-05	0.0017692	1.99568
LMAN2	0.122768	7.28684	4.27151	3.23e-05	0.00177422	1.96611
DROSHA	-0.151779	4.91982	-4.27129	3.24e-05	0.00177422	2.02433
UBR5	-0.136192	6.77109	-4.26643	3.3e-05	0.00180169	1.93436
LRBA	-0.223389	5.59825	-4.26268	3.35e-05	0.00182143	1.94635
KCNC4	-0.26231	2.73805	-4.25801	3.41e-05	0.00184712	2.11456
ZBTB5	-0.13997	3.93933	-4.25711	3.43e-05	0.00184712	2.04178
B3GALT4	0.15164	2.41639	4.25487	3.46e-05	0.0018561	2.10423
HIVEP1	-0.21891	4.94451	-4.25369	3.47e-05	0.00185712	1.95953
MYL12A	0.10561	8.83792	4.25253	3.49e-05	0.00185807	1.92338
AHCYL2	-0.159133	4.38634	-4.2468	3.57e-05	0.0018936	1.96978
SCN1B	0.387077	3.20656	4.24502	3.6e-05	0.00189609	2.04573
MSRB2	0.301751	4.3292	4.24442	3.61e-05	0.00189609	1.96719
PPARA	-0.182049	4.08886	-4.2406	3.66e-05	0.00191763	1.97126
ORC2	-0.140679	4.82655	-4.23926	3.68e-05	0.00192009	1.91194
RRAS	0.275497	4.25118	4.23681	3.72e-05	0.00193125	1.94021
YWHAE	0.110908	5.9125	4.23535	3.74e-05	0.0019348	1.82553
SLC35D1	-0.154145	4.46459	-4.23414	3.76e-05	0.00193637	1.91625
TRMT2B	-0.13739	4.71576	-4.2309	3.81e-05	0.0019539	1.8876
YKT6	0.0814076	6.4615	4.22577	3.89e-05	0.00197669	1.77799
DAPK3	0.144074	5.24669	4.22575	3.89e-05	0.00197669	1.83204
ITK	-0.214646	7.1468	-4.22503	3.9e-05	0.00197669	1.78767
GSE1	-0.169806	6.4306	-4.21474	4.06e-05	0.00205183	1.73723
FERMT3	0.155398	8.85463	4.21183	4.11e-05	0.0020677	1.77106
HEPACAM2	0.794037	-1.10777	4.21055	4.13e-05	0.00207017	0.665012
PSMB10	0.150406	6.05771	4.20867	4.16e-05	0.00207766	1.72273
ABI2	-0.176232	4.02979	-4.20564	4.21e-05	0.00209483	1.84391
ZNF841	-0.18484	3.79666	-4.20432	4.24e-05	0.00209778	1.85786
CTDSP1	0.104935	8.6188	4.20277	4.26e-05	0.00210264	1.73227
CNOT1	-0.121963	8.00617	-4.19629	4.37e-05	0.00214711	1.69586
CSTA	0.183227	6.3581	4.19561	4.39e-05	0.00214711	1.6679
CSK	0.117877	9.04302	4.18905	4.5e-05	0.00218844	1.68982
RPAP2	-0.143899	3.729	-4.18893	4.5e-05	0.00218844	1.80503
AMER1	-0.201103	2.74892	-4.18493	4.58e-05	0.00220951	1.84897
HP1BP3	-0.133947	7.59507	-4.18462	4.58e-05	0.00220951	1.64448
COX8A	0.136961	5.96202	4.18321	4.61e-05	0.00221363	1.62968
ASXL2	-0.221971	5.89003	-4.18114	4.65e-05	0.00221414	1.62743
ADNP2	-0.153634	4.4903	-4.18038	4.66e-05	0.00221414	1.71519
ASH1L	-0.204488	6.25591	-4.17962	4.67e-05	0.00221414	1.6105
RAB1B	0.121597	7.76619	4.17905	4.69e-05	0.00221414	1.62687
P2RY10	-0.267571	4.56047	-4.17848	4.7e-05	0.00221414	1.70457
REV3L	-0.236226	4.89389	-4.17649	4.73e-05	0.00222354	1.67268
SBNO1	-0.117681	6.24653	-4.17314	4.8e-05	0.00224514	1.58509
QSOX2	-0.176216	4.85755	-4.17044	4.85e-05	0.00226114	1.65359
TUBGCP4	-0.168051	4.01464	-4.16638	4.93e-05	0.00228955	1.69943
MDN1	-0.171248	5.91391	-4.16434	4.97e-05	0.0022998	1.56343
BLOC1S2	0.118401	5.62638	4.15548	5.15e-05	0.00236917	1.5373
PUM1	-0.166366	6.2433	-4.15464	5.16e-05	0.00236917	1.51624
GPRASP1	-0.281144	4.33029	-4.15413	5.17e-05	0.00236917	1.62957
PAPD7	-0.111244	5.28754	-4.15237	5.21e-05	0.00237726	1.55049
ZNF852	-0.389601	1.09817	-4.15068	5.24e-05	0.00238468	1.58051
LDHA	0.150339	7.03408	4.14619	5.34e-05	0.00241769	1.48924
PREPL	-0.21831	4.71848	-4.14542	5.35e-05	0.00241769	1.57012
PIGL	-0.2178	3.31924	-4.13036	5.68e-05	0.00255704	1.62146
CD53	0.0969914	9.73078	4.12834	5.73e-05	0.00256844	1.4844
CBL	-0.18466	7.84776	-4.12603	5.78e-05	0.00258293	1.43135
MCRS1	0.102957	6.25083	4.12378	5.83e-05	0.00259683	1.40219
CREB3L2	-0.16396	5.37504	-4.11906	5.94e-05	0.00263652	1.4236
PDE3B	-0.273229	6.00841	-4.11765	5.98e-05	0.002642	1.38909
ZSCAN20	-0.457779	0.495389	-4.11371	6.07e-05	0.00267365	1.2888
ZNF850	-0.333598	1.0294	-4.11245	6.1e-05	0.00267365	1.4506
DNAJC16	-0.143889	4.26371	-4.112	6.11e-05	0.00267365	1.48206
TTC3	-0.124197	6.48078	-4.10869	6.19e-05	0.00269953	1.34335
LYPLA2	0.125024	5.88336	4.10504	6.28e-05	0.00272252	1.34158
STK4	-0.131512	8.39236	-4.10469	6.29e-05	0.00272252	1.36401
SDE2	-0.257769	4.66543	-4.10394	6.31e-05	0.00272252	1.42528
ANKIB1	-0.220386	4.90101	-4.10308	6.33e-05	0.00272258	1.40229
GPR174	-0.382563	2.69704	-4.10089	6.38e-05	0.00272858	1.54818
PER3	-0.345612	2.35044	-4.10081	6.39e-05	0.00272858	1.55526
BACH2	-0.296043	5.41286	-4.0984	6.45e-05	0.00274415	1.34686
UBE3C	-0.129344	5.99163	-4.09766	6.46e-05	0.00274415	1.31264
TARBP1	-0.174971	4.80143	-4.09637	6.5e-05	0.002749	1.38414
HIST1H2AC	0.268408	7.96332	4.09204	6.61e-05	0.0027591	1.30954
PFDN4	0.314451	1.64568	4.09178	6.62e-05	0.0027591	1.4932
PKM	0.151209	9.3645	4.09118	6.63e-05	0.0027591	1.33779
EBLN2	-0.510889	0.235297	-4.08999	6.66e-05	0.0027591	1.12687
EIF2AK3	-0.207657	4.35031	-4.08925	6.68e-05	0.0027591	1.39114
SCAF8	-0.187334	5.31377	-4.08879	6.69e-05	0.0027591	1.31748
NOM1	-0.148153	4.06231	-4.08759	6.73e-05	0.0027591	1.40851
ZNF551	-0.273812	3.08029	-4.08742	6.73e-05	0.0027591	1.48132
RBM41	-0.298808	2.09564	-4.08661	6.75e-05	0.0027591	1.49994
ZBTB40	-0.145026	6.26301	-4.08633	6.76e-05	0.0027591	1.26411
ZNF484	-0.246659	2.44045	-4.08615	6.76e-05	0.0027591	1.5041
ZNF791	-0.121629	4.54056	-4.0855	6.78e-05	0.0027591	1.36373
GPRIN1	0.361054	0.692964	4.0815	6.89e-05	0.00279377	1.2798
BHLHE41	-0.677298	0.445492	-4.07866	6.96e-05	0.002816	1.15903
TMEM40	0.383608	3.90801	4.07513	7.06e-05	0.00284622	1.37569
CLDN5	0.416242	3.10054	4.07321	7.11e-05	0.00285864	1.42938
POGK	-0.120265	5.73608	-4.06926	7.23e-05	0.00289171	1.21802
PER2	-0.180648	3.59863	-4.06866	7.24e-05	0.00289171	1.37975
UGP2	0.121956	6.4859	4.06497	7.35e-05	0.00292458	1.18033
ZNF567	-0.288671	2.21528	-4.06314	7.4e-05	0.00293278	1.42251
BRD1	-0.121723	6.08673	-4.06266	7.41e-05	0.00293278	1.18168
NFATC2IP	-0.118035	6.23327	-4.06083	7.47e-05	0.00294465	1.17071
B3GALNT2	-0.476173	1.18131	-4.05968	7.5e-05	0.00294881	1.31097
ZNF331	-0.189563	3.87999	-4.05741	7.57e-05	0.00296189	1.31475
SPICE1	-0.25682	2.25609	-4.05601	7.61e-05	0.00296189	1.39862
BCOR	-0.189381	5.46327	-4.05543	7.63e-05	0.00296189	1.18425
ARFGEF2	-0.263833	5.13797	-4.05535	7.63e-05	0.00296189	1.2092
DCAF16	-0.163638	4.77301	-4.05463	7.65e-05	0.00296189	1.23375
SERTAD3	0.146229	5.03853	4.05335	7.69e-05	0.00296771	1.21213
ZNF618	-0.287305	1.99662	-4.05097	7.76e-05	0.0029863	1.3711
ERCC6	-0.165487	3.86155	-4.04999	7.79e-05	0.00298867	1.29375
CYP20A1	-0.143325	4.31604	-4.04883	7.82e-05	0.00299323	1.24912
TSTD2	-0.145283	4.02825	-4.04233	8.03e-05	0.0030608	1.24806
SMCO4	0.267806	4.26239	4.03996	8.1e-05	0.00307989	1.22243
LMO2	0.18579	6.30387	4.03881	8.14e-05	0.00308455	1.08945
CDKN2C	0.249791	2.34841	4.0368	8.2e-05	0.00309677	1.33256
COL4A4	-0.657457	0.21359	-4.03604	8.22e-05	0.00309677	0.942101
DDHD2	-0.176223	4.87886	-4.03496	8.26e-05	0.00309677	1.1538
PIK3R4	-0.153434	4.90309	-4.034	8.29e-05	0.00309677	1.15157
RPRD2	-0.146141	5.85912	-4.034	8.29e-05	0.00309677	1.08546
SEL1L3	-0.232501	6.0751	-4.03192	8.36e-05	0.00310384	1.07251
TMEM38A	0.277474	2.10291	4.03191	8.36e-05	0.00310384	1.31295
AKAP8	-0.101131	5.59484	-4.03038	8.41e-05	0.00311319	1.08364
GRB2	0.0898341	9.15086	4.02624	8.54e-05	0.00315443	1.0946
TTC37	-0.190889	5.39144	-4.0225	8.67e-05	0.00319127	1.06952
QTRT2	-0.134286	4.59781	-4.0205	8.73e-05	0.00320687	1.12341
CLASP1	-0.127287	5.87749	-4.01888	8.79e-05	0.00321774	1.03011
FAM234B	-0.220664	2.29212	-4.0072	9.2e-05	0.00335687	1.23061
RNASEH1	-0.265139	2.13623	-4.00354	9.33e-05	0.00339501	1.21531
ZNF106	-0.152285	7.29108	-4.00277	9.35e-05	0.00339538	0.970476
GTF2I	-0.322217	4.1052	-4.00172	9.39e-05	0.00339953	1.09791
ANKRD52	-0.105114	6.17267	-3.99856	9.51e-05	0.00343153	0.946784
HERC3	-0.223066	6.34735	-3.9968	9.57e-05	0.00344512	0.940127
KCTD7	-0.165528	5.33835	-3.99359	9.69e-05	0.00347822	0.968225
H2AFZ	0.167639	6.68989	3.99172	9.76e-05	0.00349358	0.914404
TTN	-0.34177	3.68084	-3.9904	9.81e-05	0.00350159	1.09351
P2RY2	-0.348585	2.82322	-3.98304	0.000100929	0.00358099	1.13587
CTSA	0.175696	8.33199	3.9827	0.000101064	0.00358099	0.92057
SUMO1	0.167189	5.29441	3.98241	0.000101177	0.00358099	0.936501
KCNQ5	-0.394798	0.96093	-3.97365	0.00010464	0.00368477	0.988225
TGFBR2	-0.14588	8.48909	-3.97353	0.000104686	0.00368477	0.89087
HMG20B	0.13608	6.07484	3.97204	0.000105288	0.00369345	0.854453
LPAR6	0.34597	5.69293	3.97149	0.000105511	0.00369345	0.862484
EMP3	0.150476	7.9718	3.96999	0.000106119	0.0037046	0.867941
HELZ	-0.17415	6.2413	-3.96845	0.000106747	0.00371635	0.838725
FBXO22	-0.169212	3.73304	-3.9639	0.000108626	0.00375211	0.996469
LAPTM5	0.0881673	11.0591	3.96379	0.000108675	0.00375211	0.924093
SRRM1	-0.0897258	6.25971	-3.96364	0.000108737	0.00375211	0.819106
TST	0.191163	4.60815	3.96313	0.000108948	0.00375211	0.919547
FCHSD2	-0.133297	6.38628	-3.96192	0.000109455	0.00375944	0.810589
TNFRSF13B	-0.609032	1.00887	-3.96028	0.000110144	0.00376036	0.948232
STX17	-0.257732	3.2713	-3.96023	0.000110165	0.00376036	1.0234
ZNF776	-0.166853	4.70802	-3.9592	0.000110601	0.00376036	0.899062
ERN1	-0.220338	7.05349	-3.95832	0.000110974	0.00376036	0.805794
CORO1B	0.15284	6.54586	3.95829	0.000110986	0.00376036	0.79624
NRCAM	-1.01785	-0.297321	-3.95768	0.000111248	0.00376036	0.426876
ARCN1	-0.101417	7.10206	-3.95669	0.00011167	0.00376468	0.801202
USP54	-0.295114	1.54772	-3.95563	0.000112122	0.00376995	1.02205
TCF4	-0.32492	3.94006	-3.95353	0.000113027	0.00378874	0.943723
DUSP23	0.17556	4.17199	3.95246	0.000113493	0.00378874	0.918049
BEND4	-0.492959	0.874026	-3.95228	0.00011357	0.00378874	0.899638
LSG1	-0.175837	5.06706	-3.95072	0.000114248	0.00379994	0.840037
UBC	0.117547	9.62952	3.95014	0.000114501	0.00379994	0.837238
IL10RB	0.140759	6.80797	3.94654	0.000116089	0.00383463	0.755954
PHF3	-0.157728	6.6431	-3.94641	0.000116146	0.00383463	0.755103
STK16	0.113024	5.04763	3.94463	0.000116938	0.00385059	0.821567
SETD2	-0.127318	6.9763	-3.94397	0.000117233	0.00385059	0.752325
SMG1	-0.215394	7.43023	-3.94182	0.000118201	0.00387245	0.75597
ITGA4	-0.313514	6.78793	-3.93959	0.00011921	0.0038955	0.739067
MYL12B	0.099435	8.04541	3.93502	0.000121307	0.00395394	0.744694
MBTPS1	-0.0874768	6.64814	-3.93356	0.000121985	0.00396194	0.709272
SETD6	-0.197025	3.22668	-3.93282	0.000122327	0.00396194	0.928646
PDXDC1	-0.112349	3.91201	-3.93249	0.000122483	0.00396194	0.869168
MFSD4B	-0.251418	2.02866	-3.93117	0.000123101	0.00397186	0.969493
ZC3H13	-0.129384	5.94481	-3.92733	0.000124913	0.00402017	0.700013
RGS19	0.126802	8.05587	3.92601	0.000125542	0.00403027	0.712807
SHANK1	-0.832417	-1.63298	-3.9242	0.000126407	0.00404629	-0.675063
GADD45B	0.177776	6.34256	3.92356	0.000126718	0.00404629	0.675793
ZFP62	-0.14504	4.46734	-3.92299	0.000126991	0.00404629	0.787081
MYSM1	-0.239541	5.34494	-3.91835	0.000129254	0.00410816	0.705127
NFATC2	-0.194939	6.38076	-3.91675	0.00013004	0.00412145	0.652097
TSG101	0.0880034	5.95662	3.91619	0.000130317	0.00412145	0.658451
HMGB3	0.487132	0.379851	3.91514	0.000130837	0.00412766	0.662772
STON2	0.333738	2.41958	3.91115	0.000132836	0.00415849	0.902145
RBBP5	-0.132109	4.98046	-3.91089	0.000132969	0.00415849	0.707664
ZNF141	-0.231904	2.82246	-3.91064	0.000133094	0.00415849	0.883823
PHF8	-0.112175	6.31278	-3.91059	0.000133116	0.00415849	0.629514
FAN1	-0.207675	3.329	-3.9091	0.000133872	0.00416228	0.837121
CREG1	0.251464	6.14668	3.90907	0.000133889	0.00416228	0.628607
WNK1	-0.185943	8.21201	-3.90619	0.000135358	0.0041913	0.645873
UBOX5	0.140258	4.57186	3.90596	0.000135478	0.0041913	0.717882
ERP44	0.107686	6.34255	3.90512	0.000135909	0.00419447	0.609932
ABHD18	-0.161364	3.91163	-3.9044	0.000136282	0.00419584	0.774454
CAMTA1	0.20223	3.83143	3.90248	0.000137278	0.00421635	0.770669
MAPK11	0.316321	2.248	3.8996	0.000138781	0.00423495	0.864965
KIAA1109	-0.211514	6.80214	-3.89907	0.000139059	0.00423495	0.591428
CHMP6	0.143164	5.00512	3.89851	0.000139357	0.00423495	0.660232
DTHD1	-0.596294	1.62122	-3.89816	0.00013954	0.00423495	0.831659
PHF20	-0.121119	6.20679	-3.89816	0.000139541	0.00423495	0.588668
BIN3	0.149297	5.95492	3.89626	0.000140549	0.00425543	0.588252
SETBP1	-0.302714	2.8733	-3.89535	0.000141031	0.00425992	0.828738
CLCC1	-0.125757	4.18101	-3.89424	0.000141628	0.00426375	0.712213
DOK1	0.131178	6.17576	3.89387	0.000141825	0.00426375	0.575378
NR2C2	-0.197407	6.51327	-3.89072	0.000143524	0.0043047	0.559384
LAMTOR1	0.123294	7.34521	3.88456	0.000146904	0.00439576	0.552528
FCGBP	-0.509708	4.07762	-3.88245	0.000148081	0.00442062	0.685524
SATB1	-0.219132	6.83412	-3.88182	0.000148434	0.00442085	0.532136
ARID1A	-0.131965	8.10028	-3.88077	0.000149021	0.004428	0.554575
LRCH1	-0.169002	3.97182	-3.87537	0.000152085	0.00450511	0.665008
GAPDH	0.147598	9.68236	3.87496	0.000152321	0.00450511	0.574526
NOTCH2	-0.187826	8.87464	-3.87431	0.000152695	0.00450573	0.548209
ITSN2	-0.162676	7.025	-3.87245	0.000153772	0.00452708	0.50177
PEX1	-0.167527	4.1779	-3.87094	0.00015465	0.00453655	0.630971
NEMP1	-0.17881	4.36042	-3.87067	0.000154804	0.00453655	0.613652
ATG3	0.115192	6.80897	3.86804	0.000156346	0.00457125	0.477504
PHACTR4	-0.150143	4.66058	-3.86711	0.000156897	0.00457687	0.577322
RFX5	-0.109806	6.06969	-3.86546	0.000157869	0.00458829	0.477449
CHPF2	0.106479	6.96736	3.86523	0.000158006	0.00458829	0.472948
CHCHD1	0.154017	4.22582	3.85782	0.000162473	0.00469876	0.581346
DIP2B	-0.171178	6.67532	-3.8577	0.000162546	0.00469876	0.442703
IPP	-0.258522	2.3667	-3.85424	0.00016467	0.00474364	0.713388
PLEKHD1	-0.850109	-1.1718	-3.85397	0.000164841	0.00474364	-0.418259
MRFAP1	0.0985973	7.53508	3.85151	0.00016637	0.00477688	0.441353
PLGRKT	0.209237	3.16023	3.85026	0.000167149	0.00478681	0.648752
FCGR1A	0.494119	2.95853	3.84957	0.000167583	0.00478681	0.666668
ATP7A	-0.246293	4.61518	-3.84886	0.000168032	0.00478681	0.521607
SERPINB1	0.141594	7.99771	3.84857	0.000168215	0.00478681	0.439571
GADD45G	0.36865	0.982177	3.84623	0.000169695	0.0048182	0.59822
FKBP1A	0.147015	7.59869	3.84514	0.000170393	0.00482729	0.420017
ZNF354C	-0.249211	2.64616	-3.8441	0.000171059	0.00483208	0.666646
CRLF3	-0.159929	6.74328	-3.84337	0.000171524	0.00483208	0.393735
VPS13C	-0.240217	6.76231	-3.84255	0.000172054	0.00483208	0.393006
PPFIA1	-0.171625	5.81963	-3.84251	0.000172075	0.00483208	0.408834
ZNF532	-0.273327	2.74877	-3.84113	0.000172968	0.00484653	0.651075
GADD45A	0.214436	3.27504	3.83938	0.000174107	0.0048648	0.604364
TPM3	0.0778607	8.67871	3.83896	0.000174382	0.0048648	0.421203
UBL4A	0.117525	5.76078	3.83675	0.000175827	0.00488238	0.387062
DLG1	-0.171256	4.82438	-3.83652	0.000175981	0.00488238	0.45925
THRAP3	-0.0883612	7.43393	-3.83609	0.000176266	0.00488238	0.384988
H2AFJ	0.171296	4.74945	3.83567	0.000176541	0.00488238	0.460645
PPP4C	0.121296	7.43978	3.83358	0.000177928	0.0049084	0.376814
ABCB1	-0.330216	3.42847	-3.8331	0.00017825	0.0049084	0.571358
DOCK9	-0.25566	5.03227	-3.83048	0.000179999	0.00493281	0.416966
DYNLT1	0.174721	6.30868	3.83005	0.000180294	0.00493281	0.348498
C3AR1	0.335848	5.53072	3.83004	0.000180295	0.00493281	0.375642
NACC1	0.0911503	6.13307	3.82895	0.000181035	0.00494248	0.348392
MEX3C	-0.213062	5.1002	-3.8282	0.000181541	0.00494574	0.406087
ZNF304	-0.217857	3.60732	-3.82639	0.000182773	0.0049687	0.528697
SMARCA2	-0.125718	7.06972	-3.82454	0.000184037	0.00497963	0.335989
TSC22D2	-0.159796	4.54893	-3.82376	0.000184576	0.00497963	0.437726
ZXDA	-0.341598	1.16646	-3.82361	0.00018468	0.00497963	0.545737
TMEM18	-0.117414	4.2847	-3.82353	0.000184734	0.00497963	0.458559
SRP19	0.25823	3.2926	3.82171	0.000185992	0.00500298	0.53954
PRDM11	-0.188075	3.12477	-3.82111	0.000186412	0.00500376	0.553813
WNT16	-0.788062	-0.748185	-3.81773	0.000188773	0.00505651	-0.176303
GPANK1	0.138758	1.93786	3.81564	0.000190251	0.00506775	0.58677
HS1BP3	0.121135	5.59944	3.81561	0.000190272	0.00506775	0.323477
AKAP6	-0.566702	0.034055	-3.81546	0.000190383	0.00506775	0.25339
DECR1	0.130075	6.09636	3.81472	0.000190905	0.00507109	0.299831
TTC28	-0.421978	1.0239	-3.81351	0.000191769	0.00508346	0.496049
TP53BP2	-0.123724	5.31856	-3.81187	0.00019294	0.00509497	0.333483
NHSL2	-0.264772	5.2495	-3.81179	0.000193	0.00509497	0.344376
SECTM1	0.251668	8.34484	3.81108	0.000193514	0.00509799	0.317011
EXOSC2	-0.121072	4.22521	-3.81039	0.00019401	0.00510056	0.418179
SH3BGRL3	0.153543	9.95361	3.80969	0.000194515	0.00510333	0.356578
CLASP2	-0.192744	4.82035	-3.80869	0.00019524	0.00511184	0.363822
GALE	0.183767	3.09938	3.80534	0.000197689	0.00516538	0.500541
STON1	0.310326	1.38253	3.80411	0.000198598	0.00517855	0.521002
ZC3H3	0.163417	5.8009	3.80338	0.000199134	0.00518194	0.268188
FAM120C	-0.190327	2.6693	-3.80174	0.000200352	0.00519677	0.523708
GANC	-0.168675	4.0999	-3.80152	0.000200517	0.00519677	0.401631
LMLN	-0.242845	1.81667	-3.80046	0.000201312	0.00520681	0.533936
ZKSCAN1	-0.150941	5.58671	-3.79886	0.000202509	0.00521927	0.268506
RPP25L	0.15262	4.27217	3.79873	0.000202611	0.00521927	0.374225
TMEM184C	-0.170376	4.35503	-3.79815	0.000203041	0.00521984	0.367934
ZNF524	0.135695	4.91186	3.79625	0.000204486	0.00524642	0.312812
TMEM2	-0.165379	6.67912	-3.79384	0.000206319	0.0052746	0.220475
SEC24B	-0.151963	5.54808	-3.79372	0.00020641	0.0052746	0.252303
SCRN1	-0.223111	4.55106	-3.79269	0.000207201	0.00528425	0.33058
ZNF235	-0.171984	2.81714	-3.79197	0.00020776	0.00528795	0.480744
PTGIR	0.261306	4.24275	3.79088	0.0002086	0.00529877	0.348544
PPFIBP1	-0.365796	0.863266	-3.7903	0.000209046	0.00529955	0.398888
PARK7	0.116647	6.49924	3.78658	0.000211947	0.00536224	0.194825
FBXO21	-0.144197	4.62189	-3.78589	0.000212489	0.00536224	0.300091
FAM179B	-0.272433	2.79069	-3.78553	0.000212777	0.00536224	0.462936
BAX	0.141508	6.40954	3.78404	0.000213954	0.00537344	0.18758
MACF1	-0.143783	8.00961	-3.7839	0.000214063	0.00537344	0.21715
MGST1	0.307262	3.50549	3.7814	0.000216057	0.00539564	0.384955
FAM208B	-0.221268	5.35427	-3.78108	0.000216309	0.00539564	0.223773
BOD1L1	-0.191088	7.66744	-3.78102	0.000216364	0.00539564	0.198612
ZNF546	-0.249825	1.5944	-3.78051	0.000216771	0.00539564	0.460632
USP36	-0.10417	6.04086	-3.7795	0.000217583	0.00539564	0.180875
WDR7	-0.17817	4.56226	-3.77892	0.000218046	0.00539564	0.282918
POLR1B	-0.170809	4.46557	-3.77865	0.000218264	0.00539564	0.288569
GRN	0.172036	9.88861	3.77858	0.000218325	0.00539564	0.247597
CLCN5	-0.189421	3.45521	-3.77621	0.000220248	0.00543263	0.37584
FNBP4	-0.133323	6.80314	-3.77376	0.000222249	0.00547144	0.155298
CD63	0.145934	7.49011	3.77167	0.000223974	0.00550329	0.163856
ZNF397	-0.134862	5.31868	-3.76952	0.000225757	0.00553647	0.188048
WDR43	-0.187648	4.53219	-3.76694	0.000227922	0.00557176	0.243278
YWHAH	0.130113	6.46974	3.76677	0.000228068	0.00557176	0.125927
CLECL1	-0.5132	0.921509	-3.76558	0.000229067	0.00558548	0.323302
UROD	0.131356	5.23276	3.76285	0.000231384	0.00563124	0.172633
NOL4L	-0.158673	6.27621	-3.75728	0.000236185	0.0057357	0.0974908
DHFRL1	-0.216116	2.91715	-3.75606	0.000237251	0.0057357	0.353876
USP42	-0.123232	4.33645	-3.75582	0.000237467	0.0057357	0.223061
BBC3	0.175349	5.55725	3.75581	0.000237473	0.0057357	0.122222
ZNF347	-0.267521	1.87526	-3.75494	0.000238234	0.00574324	0.390174
TCF12	-0.187486	4.97058	-3.75253	0.000240354	0.00577802	0.158026
CEP290	-0.182109	3.21589	-3.75193	0.000240886	0.00577802	0.313288
TTC17	-0.086687	6.15034	-3.75177	0.000241033	0.00577802	0.0818968
COTL1	0.118543	10.4955	3.75096	0.000241746	0.00578424	0.171653
MPHOSPH9	-0.206477	3.91776	-3.74832	0.000244107	0.00582981	0.236318
CSNK1A1	-0.167617	5.49633	-3.74768	0.000244687	0.00583276	0.0988602
SLC39A3	0.151374	4.32449	3.74684	0.000245442	0.00583987	0.193513
TMF1	-0.180489	5.61063	-3.74399	0.000248028	0.00589045	0.0805759
RNF111	-0.180722	5.70389	-3.73785	0.000253685	0.0060136	0.0544291
PDPK1	-0.159767	6.0002	-3.73453	0.000256797	0.00607611	0.0302917
ZFP3	-0.165476	3.33981	-3.73248	0.000258728	0.00611049	0.236066
ZC3H14	-0.101145	4.74158	-3.73102	0.000260121	0.00613205	0.104503
ZNF573	-0.446004	0.0917746	-3.72741	0.000263583	0.0062022	0.00745007
RNPC3	-0.243568	4.33826	-3.72489	0.000266027	0.0062482	0.120904
NFX1	-0.128223	5.4678	-3.7227	0.000268172	0.00628703	0.0156374
ZNF426	-0.298808	1.70111	-3.72057	0.000270268	0.0062929	0.275844
USP34	-0.121943	7.40639	-3.72042	0.000270411	0.0062929	-0.0130644
AP4E1	-0.174194	3.80214	-3.7204	0.000270434	0.0062929	0.158088
CPTP	0.134651	5.06037	3.72023	0.000270608	0.0062929	0.0419356
EP300	-0.210656	7.53249	-3.71949	0.00027134	0.0062929	-0.0138277
COA6	0.221914	3.09779	3.71929	0.000271535	0.0062929	0.213715
GAPVD1	-0.113625	6.16511	-3.71895	0.00027187	0.0062929	-0.0295409
CTR9	-0.124706	6.19558	-3.71768	0.000273139	0.00630336	-0.035084
CAPZB	0.0887377	8.8476	3.71751	0.000273308	0.00630336	0.00882432
NDUFS1	-0.121103	5.49225	-3.71435	0.000276481	0.00636504	-0.0147265
PTCRA	0.350844	3.72557	3.71385	0.000276986	0.00636519	0.137082
CEP120	-0.208594	4.89231	-3.71212	0.000278745	0.00639412	0.0298616
EML4	-0.150975	6.77263	-3.70976	0.00028116	0.00643796	-0.0629895
USP32	-0.209163	6.24915	-3.70041	0.000290909	0.00664927	-0.0919039
ZNF561	-0.131181	4.4739	-3.69806	0.000293409	0.00669444	0.0156695
CEBPA	0.182578	6.24867	3.69661	0.00029496	0.00671472	-0.106668
MFF	0.0962753	5.21953	3.69625	0.000295349	0.00671472	-0.0506742
FAHD1	0.189994	3.15842	3.69517	0.000296515	0.00671971	0.130375
POGZ	-0.100946	6.5306	-3.69507	0.00029662	0.00671971	-0.11784
SLC35A1	0.177554	3.95404	3.69414	0.000297626	0.00673057	0.0519888
FYCO1	-0.158697	5.18276	-3.69241	0.000299512	0.00676124	-0.0628242
MGAT1	0.101739	8.58621	3.69131	0.000300703	0.00677615	-0.0851675
TCERG1	-0.13358	5.29929	-3.69078	0.000301291	0.00677746	-0.0804774
LY96	0.319802	5.12418	3.69026	0.00030186	0.00677833	-0.0640029
ORAI3	0.135584	4.44459	3.68936	0.000302842	0.00678845	-0.00937602
SECISBP2L	-0.249961	5.33787	-3.6886	0.00030369	0.00679372	-0.085893
CALM3	0.108715	8.89679	3.68819	0.000304141	0.00679372	-0.0885879
DOCK10	-0.194519	6.72758	-3.68713	0.000305307	0.00680786	-0.137377
PAXIP1	-0.162766	3.55979	-3.68336	0.000309525	0.00688989	0.055877
PPP1R10	0.0909774	4.17741	3.68094	0.000312249	0.00693844	-0.0124593
ITPKB	-0.119998	7.60186	-3.68027	0.000313014	0.00694337	-0.143285
PGAM1	0.142962	4.13312	3.67946	0.000313936	0.00695175	-0.0120526
ASB1	-0.10536	5.40733	-3.67862	0.000314891	0.00696084	-0.128717
UBE2F	0.172691	4.64159	3.67735	0.000316347	0.00698095	-0.0675849
CNNM4	-0.145082	4.09903	-3.67602	0.000317877	0.00700261	-0.0198009
ICK	-0.220892	3.98926	-3.67395	0.000320276	0.00702387	-0.01791
SPRY1	-0.505891	0.22335	-3.67317	0.000321172	0.00702387	-0.101062
SUPT4H1	0.100652	6.89483	3.6731	0.000321264	0.00702387	-0.188437
DICER1	-0.254915	7.04218	-3.67309	0.000321269	0.00702387	-0.179844
PPP6R2	0.11827	7.19931	3.67281	0.000321591	0.00702387	-0.177281
POMK	-0.519138	0.295483	-3.67108	0.000323612	0.00704443	-0.110702
USP7	-0.0721359	7.15823	-3.67107	0.000323635	0.00704443	-0.185093
NIPBL	-0.15989	6.90644	-3.67038	0.00032444	0.00704996	-0.193544
RRAGC	0.187407	4.73136	3.66717	0.000328231	0.00712021	-0.11045
PLA2G15	0.168799	4.18554	3.66145	0.000335097	0.00725683	-0.0794644
PLD3	0.156668	7.18385	3.66042	0.00033634	0.00727143	-0.219455
FAM32A	0.0816279	6.62225	3.65929	0.000337715	0.00728882	-0.239186
GMFG	0.14876	8.75432	3.65831	0.000338918	0.00729594	-0.192278
PSMA4	0.135625	6.40749	3.65747	0.000339942	0.00729594	-0.242859
ERCC6L2	-0.214769	3.45253	-3.6573	0.000340152	0.00729594	-0.0184254
WDR17	-0.63301	-1.01418	-3.65716	0.000340329	0.00729594	-0.756706
PBRM1	-0.166818	5.6558	-3.65432	0.00034384	0.00735887	-0.225648
IRF8	-0.172593	6.5526	-3.65077	0.000348271	0.00744123	-0.265633
TRAPPC1	0.119057	6.6189	3.64931	0.000350108	0.00746799	-0.27084
ALS2	-0.160739	3.93479	-3.64762	0.000352243	0.00750101	-0.0968213
TRIM68	-0.136843	3.79657	-3.64595	0.000354379	0.00753395	-0.0913976
RPS6KA5	-0.206818	5.40548	-3.64514	0.000355404	0.00753405	-0.236806
CFL1	0.100886	10.1584	3.64484	0.000355789	0.00753405	-0.193731
ZNF134	-0.153028	4.35332	-3.64456	0.000356153	0.00753405	-0.150494
UGGT1	-0.106289	6.61085	-3.64309	0.00035804	0.00756146	-0.292054
IPO9	-0.0986431	5.48265	-3.64245	0.000358871	0.00756649	-0.254966
USP11	-0.152743	5.69908	-3.64102	0.000360725	0.00759305	-0.271756
TRAF6	-0.139613	4.16715	-3.63794	0.000364748	0.00761596	-0.151521
TSHZ1	-0.205082	4.84277	-3.6372	0.000365723	0.00761596	-0.218039
ZSWIM6	-0.202132	5.17833	-3.63669	0.000366389	0.00761596	-0.244603
TNFRSF1B	0.117269	9.91043	3.63665	0.000366438	0.00761596	-0.228677
TNIK	-0.190434	4.58995	-3.63642	0.000366739	0.00761596	-0.196589
PTPRS	-0.345779	2.97334	-3.63639	0.000366782	0.00761596	-0.0376923
SLC7A1	-0.198332	4.44075	-3.63639	0.000366785	0.00761596	-0.184524
TBC1D9	-0.23752	5.07479	-3.63618	0.000367055	0.00761596	-0.238139
HRASLS	0.586584	-0.18913	3.63609	0.000367178	0.00761596	-0.304015
VPS13A	-0.258514	4.74444	-3.63278	0.000371576	0.00769455	-0.222744
TRAF5	-0.157915	5.5163	-3.63233	0.000372171	0.00769455	-0.289656
WAPL	-0.161226	5.98196	-3.63006	0.000375222	0.00774141	-0.32017
DDX17	-0.15184	10.2373	-3.62974	0.000375649	0.00774141	-0.241477
ATP6V1E1	0.0893274	6.49383	3.62922	0.000376362	0.00774359	-0.337592
EMSY	-0.143772	4.80646	-3.62718	0.000379123	0.00778786	-0.244601
ABL2	-0.138546	4.21721	-3.62649	0.000380061	0.00779461	-0.195814
SP1	-0.113484	8.01036	-3.62571	0.000381129	0.00780398	-0.317404
VAPA	0.162293	6.74009	3.62056	0.000388233	0.00793078	-0.366536
SMURF2	-0.133427	4.89724	-3.62003	0.000388969	0.00793078	-0.275218
ZNF615	-0.183982	2.94933	-3.61988	0.000389184	0.00793078	-0.0931989
ARHGEF6	-0.109562	7.36316	-3.61704	0.00039317	0.00799926	-0.359705
ZNF549	-0.183897	3.42113	-3.61651	0.000393919	0.00800176	-0.15232
NEMF	-0.139513	5.18023	-3.61535	0.000395554	0.00802026	-0.318035
PRKAG1	0.0783852	5.58707	3.61497	0.000396085	0.00802026	-0.356473
LYPLAL1	0.267519	3.78969	3.61338	0.000398355	0.00804226	-0.199517
AP1S3	-0.440781	-0.113679	-3.61333	0.000398431	0.00804226	-0.383603
PRPF38B	-0.129097	6.75158	-3.61247	0.000399649	0.00805412	-0.390929
LMO4	0.115485	5.23468	3.61159	0.000400909	0.00806679	-0.331318
MYO5A	-0.162957	6.40772	-3.60997	0.000403241	0.00810097	-0.399329
TAF2	-0.178944	4.41101	-3.6081	0.000405953	0.00814263	-0.275027
ZNF621	-0.149758	4.19155	-3.60302	0.000413381	0.00827635	-0.271917
BATF	0.200094	4.45598	3.60266	0.000413915	0.00827635	-0.298567
RAC1	0.115705	7.14657	3.60158	0.000415525	0.00828578	-0.416993
CLTA	0.116853	6.17455	3.60131	0.000415921	0.00828578	-0.422417
FRYL	-0.162549	6.2569	-3.60103	0.000416332	0.00828578	-0.425333
AP2S1	0.165856	6.11281	3.59724	0.000422011	0.00838574	-0.433175
SMAD3	-0.129061	6.33272	-3.59636	0.000423338	0.00839905	-0.443399
TNKS	-0.138428	5.23013	-3.59556	0.000424536	0.00840178	-0.387212
AAGAB	0.106925	5.26462	3.5954	0.000424791	0.00840178	-0.391514
GNG5	0.126465	6.00462	3.59344	0.000427765	0.00843477	-0.444612
CIAO1	-0.0778267	6.18801	-3.59343	0.000427779	0.00843477	-0.450052
HEXB	0.129048	6.63202	3.59239	0.000429372	0.00844143	-0.461786
USP28	-0.20095	4.97967	-3.59234	0.000429438	0.00844143	-0.375071
FAM168B	-0.0850786	6.73346	-3.59002	0.000433002	0.00849842	-0.466977
AASS	-0.568241	-0.496635	-3.58651	0.000438453	0.0085922	-0.602732
FBXW5	0.117969	7.43255	3.58583	0.000439512	0.00859977	-0.460219
GPATCH1	-0.160857	3.65198	-3.58494	0.000440915	0.00860947	-0.273833
SF3B6	0.10121	5.30282	3.58466	0.000441356	0.00860947	-0.426191
TLE1	-0.269995	3.27345	-3.58414	0.000442163	0.00861206	-0.237163
CASS4	-0.20703	6.07715	-3.58234	0.000445009	0.00865419	-0.479446
PDP2	-0.324641	1.68021	-3.58192	0.00044568	0.00865419	-0.153898
RIC1	-0.207258	5.27359	-3.58021	0.000448398	0.00869375	-0.439945
ARID2	-0.202212	5.12572	-3.5787	0.000450812	0.00872731	-0.432511
LRP3	0.243051	3.45858	3.57804	0.000451865	0.00873445	-0.277956
MAT2A	-0.0935504	6.78971	-3.576	0.000455154	0.00878474	-0.510005
CDKN1A	0.253443	5.34247	3.57286	0.000460256	0.00886981	-0.470999
CCNT1	-0.143787	5.48308	-3.57183	0.00046195	0.00888905	-0.487496
DPY30	0.147261	3.89926	3.57025	0.000464535	0.00891336	-0.348372
SYBU	-0.612264	-1.17904	-3.5701	0.00046479	0.00891336	-1.04459
PDS5A	-0.16294	6.26277	-3.56979	0.000465306	0.00891336	-0.529068
EGLN3	0.314164	1.73668	3.56801	0.000468243	0.00893987	-0.195301
RHOG	0.139292	8.78889	3.56778	0.000468625	0.00893987	-0.489968
EGFL7	0.352907	2.06016	3.56768	0.000468789	0.00893987	-0.200612
ITGA6	-0.243515	5.78776	-3.56688	0.000470126	0.00895037	-0.520291
BAD	0.130115	4.34022	3.56651	0.00047074	0.00895037	-0.403928
TSPO	0.154405	7.94746	3.56412	0.000474748	0.00901316	-0.5211
RNF135	0.128719	5.67832	3.56228	0.000477854	0.00905867	-0.532967
STXBP5	-0.213843	5.43361	-3.56012	0.000481525	0.00911473	-0.5169
LONP2	-0.111236	6.03754	-3.55925	0.000483007	0.00912926	-0.556462
ARPC5	0.181345	8.64131	3.55793	0.000485265	0.0091584	-0.525164
AEBP1	-0.330838	3.64703	-3.55691	0.00048703	0.00916667	-0.362877
HMGXB4	-0.135496	4.07964	-3.5565	0.000487727	0.00916667	-0.410114
SCAPER	-0.173595	3.3422	-3.55627	0.000488129	0.00916667	-0.334943
ZNF623	-0.125937	3.66359	-3.55601	0.000488573	0.00916667	-0.369787
ZMAT5	0.12558	4.3909	3.55482	0.000490643	0.009192	-0.445851
C1QA	0.57121	2.4635	3.55259	0.000494525	0.00925117	-0.265878
SMC3	-0.160402	5.13794	-3.54993	0.000499199	0.00931305	-0.528694
CLIP1	-0.170911	6.11271	-3.54987	0.000499291	0.00931305	-0.588735
SLC38A10	0.116034	7.75106	3.54616	0.000505888	0.00942234	-0.5833
BTLA	-0.277552	3.93436	-3.54469	0.000508516	0.0094575	-0.43269
SLC23A2	-0.141554	5.79691	-3.54102	0.000515137	0.00956673	-0.606693
ZNF225	-0.175365	2.73602	-3.53952	0.000517878	0.00960323	-0.327578
EIF4H	0.0770941	6.89044	3.53884	0.000519114	0.00960323	-0.630938
NCBP1	-0.11095	5.027	-3.53818	0.000520325	0.00960323	-0.556497
NEDD4	-0.312505	1.79596	-3.53789	0.000520851	0.00960323	-0.287089
KIAA0368	-0.0999262	6.05332	-3.53789	0.000520861	0.00960323	-0.627482
NDUFB5	0.136808	5.2649	3.53638	0.000523637	0.00964051	-0.584444
ATXN7L3B	-0.0922246	6.83907	-3.53583	0.000524654	0.00964533	-0.639391
TUBA1B	0.0956502	6.79679	3.53419	0.00052769	0.0096872	-0.648976
WDR3	-0.191112	4.33832	-3.53304	0.000529833	0.00969107	-0.513972
DIP2A	-0.212711	6.42691	-3.53281	0.000530252	0.00969107	-0.652091
FAM200B	0.178381	4.93536	3.53246	0.000530902	0.00969107	-0.565806
TOM1	0.161145	6.86888	3.53245	0.000530935	0.00969107	-0.652389
ELF1	-0.187966	7.16359	-3.53181	0.000532131	0.00969906	-0.643911
CARD16	0.18619	6.09094	3.52955	0.000536366	0.00976233	-0.654638
GATM	-0.489919	1.03088	-3.52867	0.000538029	0.00977865	-0.353947
HLA-A	0.160261	8.4399	3.52756	0.000540141	0.00980309	-0.628759
SERTAD2	-0.132081	5.88906	-3.52673	0.000541717	0.00981776	-0.656229
PPP3R1	0.195051	6.71822	3.5255	0.000544071	0.00983087	-0.678586
BCAP31	0.104253	7.1797	3.52528	0.000544495	0.00983087	-0.664915
C14orf2	0.127621	5.7435	3.52477	0.000545475	0.00983087	-0.660662
ASNA1	0.106389	5.7281	3.52448	0.000546018	0.00983087	-0.659649
RBX1	0.134711	5.64739	3.52434	0.000546288	0.00983087	-0.65385
RAD54L2	-0.102293	5.16662	-3.52312	0.000548638	0.00985928	-0.618337
PRDX4	0.185037	3.50445	3.52248	0.000549874	0.00986761	-0.46403
FBXL19	0.107294	4.59259	3.52194	0.000550922	0.00987256	-0.573486
LMNA	0.285787	5.16619	3.52139	0.000551986	0.00987777	-0.624985
LRP6	-0.356144	1.10605	-3.5181	0.000558388	0.00997235	-0.379092
CHAMP1	-0.143729	4.6015	-3.51788	0.000558832	0.00997235	-0.586805
GNAI2	0.0915851	10.3386	3.51655	0.00056143	0.0100006	-0.606878
PSMB3	0.130962	5.89389	3.51628	0.000561978	0.0100006	-0.691637
PLEKHM2	0.100729	7.08618	3.51371	0.000567051	0.0100768	-0.705041
NCOA1	-0.134433	7.49277	-3.51158	0.000571311	0.0101384	-0.702431
DENND5B	-0.384766	1.83645	-3.51113	0.000572215	0.0101403	-0.368241
CHD9	-0.24932	4.74811	-3.50936	0.000575775	0.0101893	-0.62196
ATAD2B	-0.188019	4.61594	-3.50629	0.000581984	0.0102788	-0.621744
ABLIM1	-0.213658	7.21699	-3.50607	0.000582441	0.0102788	-0.725033
AGPAT2	0.147769	5.55661	3.50358	0.00058754	0.0103545	-0.711284
GOLGA3	-0.097342	6.22631	-3.50276	0.000589227	0.0103699	-0.745531
ERVK3-1	-0.175019	3.59518	-3.50062	0.000593655	0.0104335	-0.536637
ZMYM3	-0.112637	5.19987	-3.49962	0.000595736	0.0104557	-0.699474
JARID2	-0.142053	6.75884	-3.49877	0.00059751	0.0104724	-0.761889
POM121	-0.154284	4.93513	-3.49827	0.000598552	0.0104763	-0.675503
ZBTB21	-0.21364	3.68632	-3.4966	0.000602045	0.010523	-0.556281
SIK2	-0.136118	4.42538	-3.49557	0.000604216	0.0105465	-0.641033
AFF3	-0.332988	3.93815	-3.49109	0.000613734	0.0106655	-0.607413
PSMG2	0.121083	5.21067	3.49104	0.000613854	0.0106655	-0.725668
PEX26	-0.0928234	5.31643	-3.49097	0.000613999	0.0106655	-0.735076
NPC1	-0.151517	5.57886	-3.49053	0.00061495	0.0106655	-0.756948
RABEP1	-0.089733	5.99769	-3.49041	0.000615204	0.0106655	-0.778816
CEP350	-0.168206	6.14861	-3.4889	0.000618454	0.0107073	-0.786298
NEK6	-0.240535	5.18803	-3.48817	0.000620036	0.0107104	-0.72719
ZZZ3	-0.167353	4.59399	-3.48804	0.000620307	0.0107104	-0.681139
HPS5	-0.143905	4.53318	-3.48726	0.000621996	0.010725	-0.677918
PTPA	0.117784	6.5194	3.48584	0.000625078	0.0107636	-0.804105
JUNB	0.152686	8.65162	3.48492	0.000627081	0.0107836	-0.760613
OTUD4	-0.195104	4.93217	-3.48444	0.000628144	0.0107874	-0.720103
IL7R	-0.226195	9.04986	-3.4829	0.000631519	0.0108308	-0.755196
GFOD1	-0.214544	4.20317	-3.4818	0.000633942	0.0108577	-0.655891
PROSER2	0.272572	1.78062	3.48069	0.000636398	0.0108833	-0.459329
OGT	-0.176158	8.9694	-3.48036	0.000637139	0.0108833	-0.766745
POMP	0.176057	5.08422	3.47969	0.000638624	0.010886	-0.746531
CELF1	-0.113151	7.59754	-3.47952	0.000639002	0.010886	-0.801773
NOL8	-0.0982697	5.12493	-3.47865	0.000640941	0.0108973	-0.758827
CNOT4	-0.100319	4.42099	-3.47832	0.000641678	0.0108973	-0.694673
TMOD3	-0.158548	6.26452	-3.47807	0.000642219	0.0108973	-0.825513
YPEL5	0.137777	7.47883	3.47687	0.000644925	0.0109092	-0.812774
DPP8	-0.137952	5.71797	-3.47641	0.000645956	0.0109092	-0.809995
KDM5A	-0.109098	6.99336	-3.4759	0.000647102	0.0109092	-0.830173
ANXA5	0.142188	7.56991	3.47588	0.000647145	0.0109092	-0.813094
BANK1	-0.346558	5.09899	-3.4756	0.000647761	0.0109092	-0.767015
TRAPPC3	0.0959313	5.78623	3.47548	0.000648043	0.0109092	-0.821472
GPATCH11	-0.160339	3.79722	-3.47415	0.000651035	0.0109451	-0.643062
PIAS3	-0.108772	4.78597	-3.47317	0.000653265	0.010968	-0.744459
RABIF	-0.0976007	4.41698	-3.4728	0.000654112	0.010968	-0.709493
ALDH3B1	0.170859	6.18805	3.46896	0.000662881	0.0111004	-0.85242
CPLX1	0.539054	-1.08307	3.4679	0.000665344	0.0111271	-1.0992
DMXL1	-0.267551	4.64098	-3.46717	0.000667032	0.0111358	-0.746416
TIMM17A	0.175044	4.55689	3.46692	0.000667607	0.0111358	-0.748016
MORN4	-0.498418	-0.657143	-3.46608	0.000669548	0.0111536	-0.961512
WDR44	-0.172374	4.42543	-3.46445	0.000673353	0.0111999	-0.739183
THOC2	-0.120182	5.65645	-3.46414	0.000674078	0.0111999	-0.846564
OAZ1	0.172834	10.5991	3.4633	0.000676029	0.0112177	-0.769427
LDLRAD4	-0.163228	4.49536	-3.46258	0.000677742	0.0112315	-0.752136
PLIN3	0.118399	6.66772	3.45971	0.000684512	0.011329	-0.889843
MOB2	0.115715	5.75865	3.45757	0.000689601	0.0113985	-0.874666
CIPC	-0.162813	3.85001	-3.45696	0.000691054	0.0114078	-0.700806
RPS6KA1	0.104591	8.94262	3.45524	0.000695201	0.0114583	-0.848516
ADAP1	0.17135	5.39442	3.45494	0.000695913	0.0114583	-0.854259
SORL1	-0.19078	10.6832	-3.4536	0.000699137	0.0114837	-0.798894
SNX9	-0.168377	4.52757	-3.45356	0.00069925	0.0114837	-0.784788
SEC11A	0.0817494	6.5069	3.45316	0.000700217	0.0114848	-0.911144
OGFR	0.1302	7.74987	3.45241	0.000702043	0.0115	-0.88505
DOPEY1	-0.154294	4.76981	-3.45103	0.000705381	0.0115399	-0.813268
CSNK2A3	-0.204481	3.39459	-3.44798	0.000712874	0.0116476	-0.682669
NR1H2	0.0944768	6.81226	3.44684	0.000715694	0.0116676	-0.929646
TIMM10	0.275534	3.62495	3.44645	0.000716655	0.0116676	-0.712643
MID2	-0.427041	0.694534	-3.44637	0.000716841	0.0116676	-0.625783
ZNF490	-0.367289	0.455094	-3.44559	0.00071878	0.0116843	-0.678257
CDK5	0.198324	2.94636	3.44419	0.000722281	0.0117263	-0.647971
ZDHHC12	0.119723	5.47163	3.44119	0.000729784	0.0118331	-0.905063
CCDC141	-0.441898	0.215061	-3.44047	0.000731618	0.0118478	-0.730233
EPG5	-0.128059	6.11098	-3.43989	0.000733062	0.0118561	-0.94223
C8orf37	-0.390497	0.347159	-3.43908	0.000735118	0.0118666	-0.700184
NT5M	0.36077	3.90211	3.43891	0.000735567	0.0118666	-0.768346
AKAP13	-0.119138	8.89101	-3.43778	0.00073842	0.0118976	-0.905521
SMOX	0.325503	5.23026	3.43496	0.000745655	0.0119846	-0.904887
ETS1	-0.197941	9.17611	-3.43452	0.000746769	0.0119846	-0.9046
FAM168A	-0.112391	5.64237	-3.43411	0.000747824	0.0119846	-0.941845
BCL7B	0.104761	5.76807	3.43385	0.00074851	0.0119846	-0.950952
RBAK	-0.163247	4.23607	-3.43385	0.000748511	0.0119846	-0.816666
COX5B	0.0962938	6.49058	3.43338	0.000749727	0.0119891	-0.971918
AQR	-0.113682	5.701	-3.43259	0.000751767	0.0120067	-0.949693
PDE7A	-0.13501	6.88502	-3.43024	0.000757874	0.0120891	-0.975954
PDAP1	0.0957836	5.51509	3.42887	0.000761445	0.0121309	-0.948881
ACTB	0.102027	13.0047	3.42534	0.000770771	0.0122615	-0.827138
MYL6	0.124636	9.38305	3.42504	0.000771564	0.0122615	-0.930764
MAML2	-0.212059	5.26755	-3.42411	0.000774025	0.0122767	-0.941802
GP9	0.378005	4.6471	3.42396	0.000774438	0.0122767	-0.889493
TADA3	0.0949442	7.08958	3.42237	0.000778678	0.0123286	-0.99689
PSME3	-0.0899864	6.97505	-3.42035	0.000784089	0.0123989	-1.00764
CERS5	0.107181	5.66537	3.41971	0.000785818	0.0124016	-0.992592
AKAP11	-0.285224	5.21965	-3.41881	0.000788261	0.0124016	-0.953565
CACHD1	-0.662466	-0.058894	-3.41865	0.000788683	0.0124016	-0.886772
ZNF320	-0.194399	3.43934	-3.4185	0.000789097	0.0124016	-0.780352
MIER2	0.136928	4.48557	3.41849	0.000789113	0.0124016	-0.891484
CSNK1A1L	-0.253729	1.59454	-3.41799	0.000790483	0.0124047	-0.644423
TRAPPC11	-0.129545	5.31329	-3.41709	0.000792918	0.0124047	-0.969108
MAP10	-0.28809	1.28231	-3.417	0.000793167	0.0124047	-0.655644
GNA15	0.1812	4.87716	3.41699	0.000793195	0.0124047	-0.929489
PLEKHM3	-0.292013	1.89248	-3.41651	0.000794504	0.01241	-0.649878
DCTN2	0.0809941	6.51165	3.41303	0.000804054	0.0125438	-1.03708
NXPE3	-0.169469	5.49025	-3.41266	0.000805077	0.0125445	-0.997093
NFYA	-0.125008	5.52675	-3.41163	0.000807935	0.0125737	-1.00438
RSF1	-0.137042	5.41086	-3.41111	0.000809355	0.0125753	-0.994851
AGO1	-0.0958705	6.12981	-3.41088	0.00081001	0.0125753	-1.03534
DHX15	-0.100159	6.59812	-3.4096	0.000813557	0.0126052	-1.04774
SMC6	-0.162125	4.57548	-3.40948	0.00081391	0.0126052	-0.926261
TIFAB	-0.463301	0.371083	-3.4088	0.000815808	0.0126194	-0.788156
SRFBP1	-0.249722	1.94923	-3.40823	0.000817403	0.0126287	-0.677994
THEM5	0.695453	-0.545397	3.40753	0.000819367	0.0126428	-1.02596
CBWD7	0.39329	1.22429	3.4072	0.000820293	0.0126428	-0.685668
GSS	0.129424	4.79874	3.40654	0.000822157	0.0126563	-0.957445
TRIM56	-0.255628	4.72125	-3.40444	0.000828082	0.0127186	-0.949526
KLRC4-KLRK1	-0.654433	-0.767378	-3.4044	0.000828198	0.0127186	-1.18066
LYL1	0.271725	7.38467	3.40331	0.000831279	0.0127506	-1.04752
NHS	-0.287609	3.15628	-3.40203	0.000834927	0.0127912	-0.789022
DMTF1	-0.146036	6.07501	-3.401	0.000837894	0.0127917	-1.06405
EPC2	-0.153771	5.15896	-3.40092	0.000838112	0.0127917	-1.0027
HSBP1	0.121728	6.00749	3.40084	0.000838356	0.0127917	-1.06398
S100A11	0.160518	9.74977	3.40062	0.000838966	0.0127917	-0.99444
LIMA1	-0.207304	3.59789	-3.39912	0.000843305	0.0128182	-0.856419
DIS3L	-0.163104	4.36423	-3.39906	0.000843458	0.0128182	-0.939261
ZNF496	-0.218101	4.25431	-3.39882	0.000844151	0.0128182	-0.925297
MED14	-0.142256	5.19176	-3.39863	0.000844718	0.0128182	-1.01505
HIST1H2BK	0.249926	3.20227	3.39755	0.000847835	0.0128503	-0.821167
UBE4A	-0.144765	6.54459	-3.39658	0.000850662	0.0128779	-1.08779
TNFRSF13C	-0.4011	2.57465	-3.39616	0.000851881	0.012881	-0.760646
MUC1	0.405453	0.962021	3.39574	0.000853105	0.0128843	-0.732814
EIF1B	0.142855	5.85529	3.3946	0.000856417	0.0129191	-1.07929
C20orf24	0.165451	4.69615	3.39387	0.000858575	0.0129363	-0.984771
HSPA9	-0.105977	6.37598	-3.39283	0.000861623	0.012967	-1.09865
FAM129B	0.200447	5.84243	3.39103	0.000866924	0.0130314	-1.09069
RPS27L	0.141831	4.657	3.3901	0.000869695	0.0130478	-0.996287
AFF4	-0.210732	5.94794	-3.38998	0.000870056	0.0130478	-1.09166
ZNHIT1	0.120174	5.67503	3.38937	0.00087186	0.0130583	-1.08484
FBXO41	-0.136827	5.17473	-3.38905	0.000872801	0.0130583	-1.04543
CASP2	-0.0878322	6.45791	-3.38835	0.000874893	0.0130675	-1.11493
TET3	-0.1378	6.72328	-3.38816	0.00087546	0.0130675	-1.11276
TPP2	-0.137983	5.87628	-3.38671	0.000879799	0.0131108	-1.10173
BLOC1S1	0.139552	4.83097	3.38651	0.000880418	0.0131108	-1.01911
CNTRL	-0.114805	6.26009	-3.38554	0.000883336	0.013139	-1.11855
DNAJC4	0.125918	5.86538	3.38323	0.000890296	0.0132157	-1.11469
DCLRE1C	-0.133948	4.05588	-3.38269	0.000891935	0.0132157	-0.955172
SLC9A7	-0.208364	3.97362	-3.38268	0.00089198	0.0132157	-0.947159
KLF12	-0.211121	5.56438	-3.38247	0.000892632	0.0132157	-1.09565
S100A4	0.151526	9.61889	3.3818	0.000894653	0.0132303	-1.05721
TMEM219	0.110801	6.40259	3.38121	0.000896452	0.0132346	-1.13397
SELPLG	0.126973	10.0628	3.38103	0.000897018	0.0132346	-1.04398
ENSA	0.0858257	6.58967	3.3802	0.000899541	0.0132566	-1.14171
STARD9	-0.241657	3.24243	-3.3793	0.000902317	0.0132821	-0.877261
ACADSB	-0.145804	4.09434	-3.37858	0.000904538	0.0132995	-0.974824
CTSD	0.153583	9.07863	3.3748	0.000916243	0.0134561	-1.09718
PDGFC	0.279376	2.07768	3.3731	0.000921565	0.0135187	-0.788198
EXD2	-0.156478	2.93484	-3.37049	0.000929776	0.0136236	-0.871966
ROCK2	-0.174983	4.60435	-3.37009	0.000931012	0.013626	-1.04841
TK2	0.134884	5.37011	3.36848	0.00093612	0.0136821	-1.1249
TXNL1	0.100503	5.30425	3.36821	0.000936985	0.0136821	-1.11999
COMMD7	0.109779	5.4912	3.36643	0.000942687	0.0137375	-1.14386
TPT1	0.123739	11.295	3.3663	0.0009431	0.0137375	-1.05189
ZBTB24	-0.137169	4.35653	-3.36602	0.000944003	0.0137375	-1.03989
EMC1	-0.126698	4.9737	-3.36564	0.000945207	0.0137394	-1.09736
PRR13	0.127647	6.79115	3.365	0.000947249	0.0137534	-1.18669
CNNM2	-0.145084	2.97672	-3.36445	0.000949048	0.0137593	-0.888914
ARRB2	0.145639	9.98595	3.36421	0.000949805	0.0137593	-1.09853
PDGFA	0.393802	0.584036	3.3623	0.000955998	0.0138202	-0.870239
PPM1J	-0.384711	0.41508	-3.36224	0.000956175	0.0138202	-0.91434
GYG1	0.150052	5.59902	3.36044	0.000962049	0.0138894	-1.17155
GRINA	0.201951	8.06274	3.35955	0.000964943	0.0139154	-1.1691
PIKFYVE	-0.242394	5.71103	-3.35797	0.000970119	0.0139743	-1.17938
CDC42	0.122074	8.05794	3.35714	0.000972854	0.0139979	-1.177
SIAE	0.18938	3.23467	3.35427	0.00098237	0.0141189	-0.95631
C11orf95	-0.178071	2.65431	-3.35386	0.000983717	0.0141224	-0.889316
PLEKHG1	-0.377616	2.42441	-3.35242	0.000988518	0.0141754	-0.873504
NEK9	-0.0637106	6.9047	-3.35029	0.000995682	0.0142621	-1.2274
MTMR4	-0.0996941	6.1376	-3.3498	0.00099734	0.0142666	-1.2265
RHOA	0.0698143	9.65189	3.34948	0.000998412	0.0142666	-1.15573
ARNT	-0.103181	6.14915	-3.34888	0.00100046	0.0142666	-1.22963
IARS	-0.121184	5.54138	-3.34888	0.00100046	0.0142666	-1.20022
TWF2	0.0961642	6.83354	3.34807	0.0010032	0.0142897	-1.23853
HEG1	-0.215808	4.51536	-3.34572	0.0010112	0.0143717	-1.11712
URB1	-0.172104	4.44973	-3.34527	0.00101275	0.0143717	-1.11422
SIGLEC6	-0.509453	0.172082	-3.34512	0.00101325	0.0143717	-0.995623
NBPF12	-0.170756	3.20281	-3.34482	0.00101428	0.0143717	-0.979936
ZNF275	-0.122172	4.56428	-3.34442	0.00101564	0.0143717	-1.1279
HIKESHI	0.13087	3.9766	3.3444	0.0010157	0.0143717	-1.06862
FAM89B	0.143736	4.45062	3.3431	0.0010202	0.0144194	-1.11955
TCN2	0.326416	3.32335	3.34208	0.00102369	0.0144527	-0.998389
ZNF292	-0.244079	5.47157	-3.34112	0.00102704	0.014484	-1.2145
TSSC4	0.109174	5.49796	3.33797	0.001038	0.0146177	-1.22959
EDEM1	-0.107307	7.09672	-3.33774	0.00103881	0.0146177	-1.2594
KPNA6	-0.0947135	5.94739	-3.3365	0.00104317	0.014663	-1.26121
PIWIL2	-0.535657	-1.06979	-3.33605	0.00104474	0.0146688	-1.47576
AKTIP	-0.171652	4.22658	-3.3357	0.00104598	0.0146701	-1.11732
FOXJ3	-0.0979504	6.08862	-3.33529	0.00104745	0.0146746	-1.2695
TIMM17B	0.118432	5.19147	3.33401	0.00105198	0.0147219	-1.2122
FBXL8	0.202514	2.65538	3.33342	0.00105405	0.0147348	-0.95577
NOLC1	-0.13093	6.01112	-3.33117	0.00106209	0.0148269	-1.27979
ATF4	0.0872539	7.12804	3.33092	0.00106296	0.0148269	-1.28032
C2orf88	0.253296	5.27693	3.33001	0.00106623	0.0148562	-1.23619
NPAT	-0.201523	5.02378	-3.32902	0.00106982	0.01489	-1.21673
TSPAN7	0.695053	-1.018	3.32694	0.00107734	0.0149783	-1.39278
TNIP1	0.141783	8.77289	3.32636	0.00107941	0.0149783	-1.25437
NELL2	-0.326466	5.62031	-3.326	0.00108072	0.0149783	-1.27304
RNASE1	0.748575	-0.593964	3.32571	0.0010818	0.0149783	-1.25003
CXCR6	-0.403983	3.04041	-3.32565	0.00108202	0.0149783	-1.00553
ZNF721	-0.138592	4.53859	-3.32253	0.00109344	0.0150737	-1.19164
HPN	0.552128	-1.06099	3.32243	0.00109377	0.0150737	-1.46271
AKIRIN2	0.0946846	6.46988	3.32239	0.00109392	0.0150737	-1.31951
TNFAIP3	-0.153139	6.42357	-3.32216	0.00109477	0.0150737	-1.31923
ZNF655	-0.10776	6.75685	-3.32215	0.00109481	0.0150737	-1.31793
YIPF1	0.11546	5.57702	3.3209	0.00109944	0.0151211	-1.28986
ESYT2	-0.148963	6.78417	-3.32026	0.00110178	0.015137	-1.32085
PCMT1	0.121653	5.89349	3.31921	0.00110568	0.0151743	-1.31474
ZNF217	-0.160867	7.46137	-3.31859	0.00110798	0.0151895	-1.30989
SLC43A3	0.152474	4.12338	3.31595	0.00111788	0.0153088	-1.16818
HSPA1A	0.162167	4.41481	3.31508	0.00112114	0.015337	-1.19926
LMO7	-0.242546	3.07454	-3.31382	0.00112587	0.0153548	-1.05814
INCENP	-0.202949	3.41672	-3.31373	0.00112621	0.0153548	-1.09458
RPL22L1	0.181022	3.35513	3.31371	0.00112631	0.0153548	-1.09374
ZNF611	-0.160917	3.49139	-3.31346	0.00112724	0.0153548	-1.10305
PSENEN	0.143864	4.73648	3.31263	0.00113038	0.0153811	-1.23916
LTK	-0.456863	3.73139	-3.31197	0.00113288	0.0153988	-1.13298
RPS6KC1	-0.124523	4.06175	-3.31145	0.00113487	0.0154008	-1.1745
RAB5C	0.0952011	6.62846	3.3113	0.00113545	0.0154008	-1.3545
LYST	-0.203607	8.29268	-3.31019	0.00113969	0.015442	-1.31631
GPX1	0.269178	8.72074	3.30935	0.00114289	0.0154502	-1.30746
CRADD	0.143308	2.97865	3.30927	0.00114321	0.0154502	-1.05603
MAP3K4	-0.112727	5.18134	-3.30908	0.00114393	0.0154502	-1.29409
ZMYND15	0.318692	2.67673	3.30814	0.00114754	0.0154828	-1.02772
SLC38A11	-0.649302	0.37201	-3.30767	0.00114934	0.0154906	-1.05701
MYEF2	-0.33088	2.3803	-3.30687	0.00115242	0.0155157	-0.999631
DDHD1	-0.135219	5.16666	-3.30566	0.00115713	0.0155486	-1.30149
VIM	0.12744	10.6195	3.30561	0.00115729	0.0155486	-1.25751
UPP1	0.158946	6.26986	3.30513	0.00115916	0.0155574	-1.36704
CASP8AP2	-0.189103	4.68014	-3.30394	0.00116379	0.0156031	-1.2624
PGK1	0.0629719	8.52287	3.30323	0.00116655	0.0156237	-1.33137
C18orf21	0.143987	3.62764	3.30186	0.00117193	0.0156732	-1.15774
POLR3A	-0.107085	4.43409	-3.30166	0.0011727	0.0156732	-1.24514
ZCCHC14	-0.149548	4.32227	-3.29973	0.00118032	0.0157586	-1.2399
HEATR6	-0.175228	3.77987	-3.29703	0.00119101	0.0158848	-1.18588
PCF11	-0.108489	7.02615	-3.2924	0.00120958	0.0161155	-1.40054
ILK	0.104813	7.5597	3.29129	0.00121408	0.0161586	-1.38983
AC240274.1	-0.491037	-0.902435	-3.29011	0.00121888	0.0161901	-1.4847
LIMD1	-0.117252	5.89468	-3.28982	0.00122004	0.0161901	-1.40203
ATG101	0.139764	4.60315	3.28948	0.00122144	0.0161901	-1.29995
CEP41	-0.197988	2.7013	-3.28946	0.00122151	0.0161901	-1.08301
MAP3K11	0.117475	8.15295	3.28835	0.00122605	0.0162334	-1.38598
WTH3DI	-0.344628	0.726619	-3.28649	0.00123367	0.0163174	-1.06251
UBALD2	0.143713	7.42096	3.28553	0.00123762	0.0163527	-1.41127
ATP6V1F	0.118211	5.90753	3.28332	0.00124681	0.0164571	-1.4235
IER2	0.119686	7.98156	3.28223	0.00125132	0.0164811	-1.40846
GAS2L1	0.251869	5.03876	3.28217	0.00125157	0.0164811	-1.35879
FCER1G	0.185633	8.26333	3.28195	0.00125249	0.0164811	-1.40286
MAD2L1BP	0.105173	4.80058	3.28088	0.00125698	0.0165231	-1.34258
GATAD2B	-0.0908773	5.75727	-3.27774	0.00127016	0.0166792	-1.43352
ZNF467	0.165307	7.25819	3.27656	0.00127516	0.0167276	-1.44346
RAB39B	-0.169702	3.26508	-3.276	0.00127755	0.0167418	-1.1903
UPF2	-0.0876815	6.08826	-3.27539	0.00128017	0.0167463	-1.45292
NEDD8	0.109246	5.54866	3.2753	0.00128052	0.0167463	-1.42587
ESAM	0.309944	4.20129	3.27461	0.00128347	0.0167511	-1.30443
NLRC4	0.159424	5.63043	3.2746	0.0012835	0.0167511	-1.43513
ZC3H7B	-0.113636	6.16564	-3.27425	0.00128502	0.0167537	-1.45942
ATRX	-0.226924	5.88729	-3.27364	0.00128764	0.0167708	-1.44756
ZNF234	-0.139009	3.23858	-3.27115	0.00129832	0.0168792	-1.20358
GNE	-0.129524	3.83401	-3.27108	0.00129861	0.0168792	-1.27194
ERBIN	-0.169552	7.17436	-3.27027	0.00130214	0.0169079	-1.46416
GPR108	0.10409	6.87438	3.26792	0.00131233	0.017023	-1.48318
HTATIP2	0.110518	5.70375	3.26742	0.00131449	0.0170307	-1.46329
HLA-DQA2	0.842572	1.15179	3.26702	0.00131626	0.0170307	-1.07683
PRICKLE1	-0.318152	2.11868	-3.26687	0.00131692	0.0170307	-1.09689
CISD2	0.238605	3.42652	3.2657	0.00132203	0.0170795	-1.2417
RAPGEF2	-0.196065	6.0322	-3.26387	0.00133011	0.0171665	-1.48214
ADNP	-0.0779433	6.81298	-3.26257	0.00133583	0.0172068	-1.49849
SLC16A3	0.140538	8.51618	3.26227	0.00133717	0.0172068	-1.45656
SNX3	0.179322	6.96937	3.26225	0.00133727	0.0172068	-1.49642
AGO3	-0.134857	5.02571	-3.26102	0.00134271	0.0172593	-1.41903
FLT4	-0.370392	2.60247	-3.26048	0.00134512	0.0172639	-1.15842
PLEKHA1	-0.213566	4.77114	-3.26034	0.00134576	0.0172639	-1.40165
OPRL1	0.156546	3.85959	3.25704	0.00136055	0.017436	-1.31411
CHMP4B	0.0989624	6.52597	3.25632	0.00136379	0.0174488	-1.52008
POP4	0.090701	4.84029	3.25622	0.00136428	0.0174488	-1.41989
MGAT4B	0.134175	6.81104	3.25566	0.00136679	0.0174635	-1.5208
AGAP3	0.138243	5.3615	3.25495	0.00137	0.0174871	-1.4742
RIC8B	-0.141903	3.25813	-3.25446	0.00137224	0.017498	-1.25676
MEPCE	0.09107	6.52109	3.25305	0.00137863	0.0175621	-1.53058
TMED4	-0.0557649	6.32339	-3.24932	0.00139577	0.0177544	-1.53905
ZBTB39	-0.142773	3.71079	-3.24916	0.00139651	0.0177544	-1.3252
MIEF1	-0.105431	5.48843	-3.24853	0.00139941	0.0177736	-1.50344
KIFC3	0.281159	3.69955	3.24611	0.00141066	0.0178987	-1.3332
ARAP1	0.136569	9.95452	3.24476	0.00141694	0.0179606	-1.46329
KLHL42	-0.136049	4.05136	-3.2433	0.00142382	0.0180299	-1.38016
C14orf132	-0.437968	1.58976	-3.24278	0.00142626	0.0180429	-1.14388
MICAL3	-0.242954	2.9846	-3.24178	0.00143096	0.0180609	-1.261
TMED9	0.126333	6.65844	3.24149	0.00143236	0.0180609	-1.56532
WDR11	-0.14082	6.08084	-3.24132	0.00143315	0.0180609	-1.55601
VPS9D1	0.216729	6.20625	3.24128	0.00143334	0.0180609	-1.55909
TMEM60	0.172867	3.85945	3.24075	0.00143586	0.0180652	-1.36516
STXBP2	0.142214	8.11345	3.24052	0.00143693	0.0180652	-1.53162
KIF27	-0.333317	2.09311	-3.24026	0.00143817	0.0180652	-1.1684
CTBP1	0.0708998	7.64391	3.23983	0.00144023	0.0180652	-1.54367
DNASE1L1	0.106459	5.80058	3.23967	0.001441	0.0180652	-1.55374
MDC1	-0.129917	2.52744	-3.23942	0.00144216	0.0180652	-1.21599
SIKE1	-0.157312	4.75217	-3.23887	0.00144478	0.0180802	-1.46143
FUT7	0.179776	5.38843	3.23649	0.00145617	0.018205	-1.52589
ZNF669	-0.212608	2.21307	-3.23413	0.00146756	0.0183294	-1.1963
ZNF514	-0.23013	3.48318	-3.23193	0.00147821	0.0184444	-1.34865
NCOA2	-0.244051	6.54106	-3.23094	0.00148306	0.0184869	-1.5916
TBCCD1	-0.157141	2.68429	-3.22964	0.00148941	0.0185101	-1.25745
JTB	0.102696	7.18119	3.22955	0.00148986	0.0185101	-1.58722
AAK1	-0.0994075	6.64872	-3.22928	0.00149115	0.0185101	-1.59988
RNASE2	0.380772	4.55796	3.2292	0.00149157	0.0185101	-1.47479
MS4A4A	0.390744	2.11501	3.22908	0.00149216	0.0185101	-1.20673
ANAPC13	0.129993	5.37754	3.22702	0.00150231	0.0185978	-1.55736
ARPC1A	0.0833754	5.46176	3.22692	0.00150281	0.0185978	-1.56588
DDX42	-0.0789155	6.82403	-3.22676	0.00150361	0.0185978	-1.60663
ATG16L1	-0.0784701	5.54675	-3.22515	0.0015116	0.0186786	-1.57809
CKAP5	-0.138127	5.47658	-3.2241	0.00151683	0.0187251	-1.5757
YIF1B	0.127207	5.435	3.22364	0.00151909	0.018735	-1.57225
TCP11L2	-0.213147	5.6148	-3.22265	0.00152406	0.0187781	-1.58483
PPP1R7	0.0923013	5.80462	3.22215	0.00152657	0.0187859	-1.60504
PSMB4	0.0837187	7.42303	3.22193	0.00152764	0.0187859	-1.60211
NEK4	-0.140716	3.99107	-3.22132	0.00153073	0.0188057	-1.43523
TXK	-0.230365	4.60517	-3.22075	0.0015336	0.0188057	-1.50261
TRIO	-0.176708	5.03193	-3.22074	0.00153365	0.0188057	-1.54218
CDK19	-0.14769	5.8241	-3.21958	0.00153948	0.0188351	-1.60635
SART3	-0.0689322	6.06012	-3.21944	0.00154023	0.0188351	-1.62117
MFAP3	-0.254865	3.38444	-3.21925	0.00154118	0.0188351	-1.36982
C12orf76	0.125772	4.24102	3.21888	0.00154305	0.0188351	-1.4729
INTS1	0.119129	7.43722	3.21878	0.00154353	0.0188351	-1.61107
RDH13	-0.219894	-0.422495	-3.21834	0.00154576	0.0188351	-1.4573
CCDC9	0.136314	5.2679	3.21822	0.00154637	0.0188351	-1.56965
TRIM14	-0.129727	6.41652	-3.2176	0.00154953	0.0188556	-1.63569
UBFD1	-0.0882463	4.88322	-3.21683	0.00155347	0.01886	-1.54135
NR3C2	-0.246571	3.09298	-3.21681	0.00155356	0.01886	-1.34874
BMS1	-0.132174	4.89382	-3.21666	0.00155433	0.01886	-1.54321
PNISR	-0.142104	7.7609	-3.21575	0.00155899	0.0188987	-1.61389
DENND1A	0.121403	6.01502	3.21543	0.00156062	0.0189005	-1.63195
ZC3H6	-0.1486	4.26544	-3.21212	0.00157766	0.0190888	-1.49478
CRACR2A	-0.116194	4.43133	-3.2118	0.00157933	0.0190909	-1.51275
ADAMTS2	1.09831	-1.7697	3.21143	0.00158122	0.0190957	-2.08089
NCR3LG1	-0.563663	-0.173116	-3.2109	0.00158396	0.0191107	-1.39394
CDC14A	-0.20656	4.82038	-3.21052	0.00158597	0.0191169	-1.55581
MRAS	0.311022	2.4523	3.20932	0.00159219	0.0191738	-1.29647
DDX21	-0.16076	5.98641	-3.20746	0.00160192	0.0192729	-1.65299
USP47	-0.121625	5.60798	-3.20672	0.00160582	0.0192783	-1.63592
ZEB1	-0.212415	4.47342	-3.20658	0.00160654	0.0192783	-1.53154
TNFAIP8L2	0.0960787	6.63539	3.20651	0.00160691	0.0192783	-1.67135
PTPN11	-0.141467	5.48574	-3.20491	0.00161533	0.0193612	-1.63348
C17orf80	-0.104536	3.96096	-3.20344	0.00162314	0.0194366	-1.48593
ZNF28	-0.149072	3.19509	-3.20196	0.00163103	0.0195128	-1.40026
RNF115	-0.0786893	5.10213	-3.20108	0.00163573	0.0195508	-1.60556
PARD3	0.351343	1.43129	3.19983	0.00164243	0.0196125	-1.26026
GTF3C3	-0.122117	4.26959	-3.19912	0.00164625	0.0196397	-1.5346
TAF13	0.303095	2.5512	3.19859	0.00164908	0.0196551	-1.33047
HDAC5	0.120253	7.31365	3.19719	0.00165668	0.0197266	-1.67851
CYLD	-0.110346	7.87423	-3.19685	0.00165847	0.0197266	-1.66714
GLRX5	0.348242	5.68509	3.19645	0.00166068	0.0197266	-1.67106
LRPAP1	0.110251	7.17494	3.19633	0.00166129	0.0197266	-1.68608
PPP2R3C	0.198015	5.51319	3.19606	0.00166279	0.0197266	-1.66588
SLF2	-0.119963	5.13253	-3.19557	0.00166544	0.0197396	-1.62579
SDK2	-0.523645	2.24127	-3.19327	0.001678	0.0198565	-1.31611
RHBDD1	-0.104486	4.63697	-3.19319	0.00167841	0.0198565	-1.58881
ZNF510	-0.168838	3.58656	-3.1914	0.00168827	0.0199106	-1.47966
CTNND1	-0.166681	5.11321	-3.19134	0.00168859	0.0199106	-1.63795
BAZ1B	-0.122296	6.34685	-3.19124	0.00168912	0.0199106	-1.71309
LEMD3	-0.185695	5.0258	-3.19123	0.00168922	0.0199106	-1.62748
TSPYL4	-0.120331	4.33934	-3.18995	0.00169627	0.0199754	-1.57074
TET2	-0.233148	7.04018	-3.18913	0.00170082	0.0200104	-1.70966
PROSER1	-0.0872576	5.5135	-3.18856	0.00170399	0.0200146	-1.685
DBR1	-0.125876	3.67101	-3.1885	0.0017043	0.0200146	-1.49625
VWA8	-0.191833	3.79769	-3.18743	0.00171025	0.020066	-1.51325
RSAD1	-0.0814614	5.55393	-3.18605	0.00171796	0.0201328	-1.69518
DCAF17	-0.174922	3.98569	-3.18585	0.0017191	0.0201328	-1.54181
PAPOLG	-0.158953	5.05103	-3.18497	0.00172402	0.020172	-1.64825
SCAND1	0.134733	5.31859	3.18398	0.00172957	0.0202184	-1.67641
CEP170	-0.208171	3.04594	-3.18342	0.00173274	0.0202369	-1.43172
ACPP	-0.227025	4.14784	-3.18106	0.00174611	0.0203643	-1.56411
BORCS7	0.313456	3.21194	3.18069	0.0017482	0.0203643	-1.46744
2022-09-11	-0.145183	4.65991	-3.18065	0.00174843	0.0203643	-1.6275
OS9	0.0981687	8.83209	3.17933	0.00175599	0.0204336	-1.69627
FER	-0.175048	2.61223	-3.17905	0.00175757	0.0204336	-1.39589
CYB5D1	-0.52846	-0.835125	-3.17873	0.00175941	0.0204348	-1.71095
TXLNB	-0.341746	0.52441	-3.17831	0.00176181	0.0204348	-1.37028
KLHL3	-0.19649	3.41106	-3.17819	0.00176248	0.0204348	-1.49843
KCNJ15	0.289545	8.10676	3.17767	0.00176546	0.0204352	-1.71841
SLC12A6	-0.162511	8.04097	-3.17763	0.00176571	0.0204352	-1.72106
TGFBRAP1	-0.105663	4.97132	-3.17647	0.00177236	0.0204785	-1.66833
NIN	-0.143452	7.60738	-3.17642	0.00177266	0.0204785	-1.73514
CBLB	-0.148913	5.42593	-3.17534	0.00177888	0.0205319	-1.71509
PSMB1	0.083603	6.70734	3.17463	0.00178301	0.0205609	-1.76595
ZBTB11	-0.213563	5.27149	-3.17424	0.00178526	0.0205683	-1.70349
THOC7	0.127053	4.90881	3.17336	0.00179039	0.0205793	-1.67243
RNF6	-0.165009	4.89945	-3.17306	0.00179212	0.0205793	-1.67038
SLC7A6OS	-0.0637103	5.42814	-3.17283	0.00179347	0.0205793	-1.72327
S1PR4	0.130008	8.43414	3.17265	0.0017945	0.0205793	-1.72571
SMCR8	-0.32473	4.39234	-3.1725	0.00179538	0.0205793	-1.62084
SHFM1	0.153218	4.33243	3.17242	0.00179587	0.0205793	-1.6206
CDK12	-0.113774	6.45307	-3.17154	0.00180101	0.0206196	-1.77386
CCDC186	-0.196434	4.86028	-3.16896	0.00181616	0.0207745	-1.67412
PQLC3	0.145007	5.13529	3.16799	0.00182187	0.0208212	-1.70959
LARS	-0.0950235	6.14408	-3.16757	0.00182436	0.020831	-1.77814
CAPRIN2	-0.145435	4.78144	-3.16678	0.00182906	0.020866	-1.67989
TCF20	-0.129845	4.74133	-3.16237	0.00185537	0.0211473	-1.68746
ZNF169	-0.180262	3.14571	-3.15971	0.00187142	0.0213112	-1.51613
EIF4A2	-0.076368	8.04584	-3.15869	0.00187766	0.0213575	-1.77534
ZNF738	-0.261504	1.87145	-3.15849	0.00187883	0.0213575	-1.38538
TOPBP1	-0.113533	5.4571	-3.15773	0.0018835	0.0213916	-1.7703
NBR1	-0.0869914	7.62119	-3.15661	0.00189029	0.0214496	-1.79218
ZNF736	-0.176911	3.9237	-3.15409	0.00190578	0.0216062	-1.62629
EFCAB14	-0.0989725	7.2514	-3.15304	0.0019123	0.0216553	-1.81169
CNIH4	0.12206	5.03248	3.15284	0.0019135	0.0216553	-1.7414
CA1	0.566395	4.68784	3.15159	0.00192127	0.0217071	-1.71833
RP11-286H14.4	0.118669	5.25331	3.15138	0.00192258	0.0217071	-1.76618
DOCK7	-0.266397	1.97417	-3.15128	0.00192318	0.0217071	-1.41353
ZEB2	-0.189658	6.59701	-3.14999	0.0019312	0.0217305	-1.83609
FCRLA	-0.390379	4.56233	-3.14996	0.00193137	0.0217305	-1.70674
TAZ	0.132617	6.53111	3.14994	0.0019315	0.0217305	-1.83867
TRADD	0.121836	6.28704	3.14972	0.00193289	0.0217305	-1.83347
ZWILCH	-0.21502	2.25553	-3.14958	0.00193375	0.0217305	-1.43766
RHAG	0.538829	-0.629492	3.14826	0.00194202	0.0217952	-1.66279
AMOT	-0.21799	1.94398	-3.14812	0.00194292	0.0217952	-1.42255
SSH1	-0.121761	6.20556	-3.14713	0.00194913	0.0218457	-1.8387
BBS7	-0.200578	2.18562	-3.14616	0.00195528	0.0218953	-1.44132
BLNK	-0.303812	3.21461	-3.14447	0.00196597	0.0219646	-1.56948
UQCR11	0.112652	5.48565	3.1444	0.00196641	0.0219646	-1.80846
SLC9B2	-0.189223	2.36508	-3.14436	0.00196662	0.0219646	-1.46908
BTBD7	-0.125349	3.90774	-3.1436	0.00197149	0.0219863	-1.65235
IKZF1	-0.0966891	8.55951	-3.14352	0.00197201	0.0219863	-1.80769
RNF144A	-0.167582	4.79734	-3.14229	0.00197979	0.0220539	-1.75067
SCML2	-0.371987	-0.411398	-3.13918	0.00199978	0.0222516	-1.64269
SRSF9	0.0683783	6.71628	3.13892	0.00200142	0.0222516	-1.87146
BRPF3	-0.145261	5.64469	-3.13871	0.00200277	0.0222516	-1.83982
RNF181	0.114381	5.37284	3.13705	0.00201354	0.0223334	-1.81953
DAZAP2	0.0692465	9.66807	3.13645	0.00201742	0.0223334	-1.7939
SNX17	0.0895569	7.30494	3.13639	0.00201779	0.0223334	-1.85816
BSG	0.20617	8.87316	3.13636	0.00201799	0.0223334	-1.82052
PRKCDBP	0.572044	-0.238094	3.13623	0.00201886	0.0223334	-1.58088
XPNPEP3	-0.129642	3.55699	-3.13135	0.00205083	0.02265	-1.64686
ERGIC2	0.156868	4.80058	3.13092	0.00205369	0.02265	-1.78667
PKN1	0.099666	8.19687	3.13068	0.00205526	0.02265	-1.85394
ZMYM4	-0.115971	4.99819	-3.13044	0.00205684	0.02265	-1.80497
TFPT	0.157825	0.584562	3.13021	0.00205838	0.02265	-1.47778
SIRT6	0.116769	4.99798	3.12978	0.0020612	0.02265	-1.80641
SLC2A6	0.194355	5.49343	3.12976	0.00206133	0.02265	-1.85827
SLTM	-0.0637293	6.76917	-3.12965	0.00206207	0.02265	-1.89566
KIAA1551	-0.18088	8.93918	-3.12936	0.00206396	0.02265	-1.84003
COMMD6	0.145356	5.74187	3.12914	0.00206545	0.02265	-1.87781
CFP	0.128379	8.72581	3.12866	0.00206864	0.02265	-1.84735
CD59	0.140847	5.64964	3.12864	0.00206876	0.02265	-1.87391
ANKRD40	-0.0975349	5.09202	-3.12782	0.0020742	0.0226857	-1.82478
SNX11	0.101483	6.31329	3.12762	0.00207558	0.0226857	-1.89885
ZNF668	0.155589	3.54469	3.12638	0.00208386	0.0227543	-1.66317
AJAP1	-0.63682	-0.550084	-3.12615	0.00208541	0.0227543	-1.73009
BDP1	-0.230124	3.00186	-3.12584	0.00208745	0.0227572	-1.59359
TUBGCP3	-0.0874199	5.48447	-3.12503	0.0020929	0.022797	-1.86795
DHX9	-0.0906983	7.16157	-3.12332	0.00210443	0.0229031	-1.90082
CORO1A	0.0916025	11.1163	3.12298	0.00210675	0.0229089	-1.78546
NDUFA4	0.122785	4.87854	3.12162	0.00211591	0.0229634	-1.82071
C4orf3	0.217002	6.23417	3.12148	0.00211692	0.0229634	-1.91488
MAP1S	0.104843	6.30732	3.12144	0.00211715	0.0229634	-1.9162
CIB1	0.147424	6.86953	3.12033	0.0021247	0.0230098	-1.91915
ITPR2	-0.170357	5.212	-3.12028	0.00212504	0.0230098	-1.85322
EDAR	-0.437627	2.00369	-3.11925	0.00213212	0.023067	-1.50743
ALDH5A1	-0.201364	4.09258	-3.11847	0.00213745	0.0231051	-1.74553
FN1	0.787609	-1.53419	3.11726	0.00214575	0.0231527	-2.10991
DPP7	0.109329	7.32261	3.11719	0.0021462	0.0231527	-1.91369
UPK3A	0.406457	1.00047	3.11703	0.00214729	0.0231527	-1.48476
CMTM3	0.106916	6.88889	3.1155	0.00215788	0.0232472	-1.9344
RBM25	-0.146759	7.46016	-3.11294	0.00217564	0.0234188	-1.92376
ACY1	-0.43462	-0.480789	-3.1125	0.00217871	0.0234321	-1.71653
GIMAP4	0.11788	8.65147	3.11181	0.00218355	0.0234581	-1.89756
ASCC3	-0.176453	4.73989	-3.11163	0.00218479	0.0234581	-1.83601
SRI	0.0971963	5.45952	3.1109	0.00218988	0.0234835	-1.90787
TMEM39A	-0.0968058	4.29243	-3.11077	0.00219084	0.0234835	-1.7924
LILRA4	-0.370161	0.617738	-3.11049	0.00219278	0.0234846	-1.52825
FKBP1B	0.3364	1.53696	3.10983	0.00219742	0.0235146	-1.50567
SLC39A7	0.0841828	3.53229	3.10823	0.0022087	0.0236148	-1.71104
METTL9	0.124557	7.24272	3.10764	0.00221287	0.0236148	-1.94348
GCC2	-0.195373	5.09692	-3.10741	0.00221451	0.0236148	-1.88003
ARHGDIB	0.0883357	10.7965	3.10723	0.0022158	0.0236148	-1.84032
REV1	-0.101583	5.06359	-3.1071	0.00221671	0.0236148	-1.87911
DNAJC10	-0.151917	5.90246	-3.10672	0.00221941	0.0236148	-1.94631
VAMP8	0.124762	6.63128	3.10653	0.00222075	0.0236148	-1.96258
MTCL1	-0.424729	-0.57632	-3.10641	0.00222157	0.0236148	-1.76217
DDI2	-0.105926	5.06313	-3.10606	0.00222404	0.0236187	-1.88157
ARAP2	-0.188305	5.47343	-3.10584	0.00222563	0.0236187	-1.92004
PATJ	-0.166264	3.91514	-3.10533	0.00222928	0.0236378	-1.76897
CCNT2	-0.176267	5.74993	-3.10475	0.00223337	0.0236615	-1.94252
CDHR1	-0.400709	1.48904	-3.10372	0.00224078	0.0237093	-1.519
POLR3E	-0.0959801	4.97927	-3.1036	0.00224159	0.0237093	-1.88337
MYDGF	0.145327	4.91159	3.1028	0.00224739	0.0237509	-1.87849
PTPRC	-0.159935	9.68726	-3.10233	0.00225072	0.0237595	-1.89203
KMT2D	-0.147772	8.27905	-3.10217	0.00225191	0.0237595	-1.9353
TRAM2	-0.129471	4.89826	-3.10147	0.00225695	0.0237894	-1.87861
RASGRP1	-0.196414	5.95934	-3.10126	0.00225848	0.0237894	-1.96288
GNAS	0.18283	10.2654	3.0987	0.00227696	0.0239644	-1.8805
ZDBF2	-0.326258	1.70311	-3.09806	0.00228164	0.0239939	-1.54583
ZBTB43	-0.104522	4.22682	-3.09752	0.00228555	0.0240085	-1.82414
FKBP3	0.149415	4.57734	3.09735	0.00228679	0.0240085	-1.86607
GATAD1	-0.128004	4.42098	-3.09688	0.00229023	0.0240248	-1.84688
COX7B	0.0959017	5.5198	3.09468	0.00230636	0.0241742	-1.96025
GNB4	-0.28847	3.72852	-3.09405	0.002311	0.024203	-1.76642
ISCA2	0.127999	4.16645	3.09363	0.00231406	0.0242152	-1.82979
TMEM9B	0.123309	5.64402	3.0923	0.00232392	0.0242985	-1.97913
SPI1	0.140808	9.91401	3.09174	0.00232807	0.0243153	-1.91439
PIK3C2A	-0.274161	4.17868	-3.09157	0.00232933	0.0243153	-1.8314
COL19A1	-0.581052	-0.0189235	-3.08992	0.00234162	0.0244067	-1.65795
CD99L2	0.0985427	5.33631	3.08988	0.00234191	0.0244067	-1.95589
CDC40	-0.142548	4.54215	-3.0893	0.00234622	0.0244316	-1.87996
BBX	-0.160085	5.54869	-3.08852	0.00235208	0.0244649	-1.97728
YPEL4	0.32674	1.54092	3.08835	0.00235337	0.0244649	-1.56387
CABP5	0.424295	1.94029	3.08811	0.00235515	0.0244649	-1.58812
TUBA1C	0.125883	4.61965	3.08709	0.00236281	0.0245245	-1.89545
FAM104A	0.167622	6.12656	3.08612	0.00237007	0.0245799	-2.01441
TMEM245	-0.166163	5.35317	-3.08517	0.00237729	0.0246347	-1.97222
IKZF2	-0.34277	3.54637	-3.08403	0.00238587	0.024666	-1.77635
CDKN2D	0.143071	7.30479	3.08392	0.00238678	0.024666	-2.01159
KDM7A	-0.149358	6.64364	-3.08369	0.00238853	0.024666	-2.02844
PSMD4	0.11321	6.37657	3.08359	0.00238924	0.024666	-2.02695
RNF7	0.0971783	4.88393	3.0835	0.00238996	0.024666	-1.93089
ZNF543	-0.220715	1.8028	-3.08295	0.00239415	0.0246893	-1.59049
BAZ2B	-0.214668	6.11193	-3.0818	0.00240291	0.0247366	-2.0191
MICU2	0.155909	5.12272	3.0816	0.00240438	0.0247366	-1.95811
STX5	0.0902387	6.04956	3.08158	0.00240454	0.0247366	-2.02481
CYB5R3	0.128905	7.11324	3.079	0.00242439	0.0249057	-2.03131
CASP1	0.132193	8.0046	3.07859	0.00242753	0.0249057	-2.00969
SERP1	0.130362	7.60425	3.07849	0.00242831	0.0249057	-2.01897
HIST1H2BJ	0.270506	3.29005	3.07843	0.00242878	0.0249057	-1.76638
NIPAL3	-0.142917	5.39529	-3.0772	0.00243828	0.0249634	-1.99963
RIN1	0.221127	4.01948	3.07719	0.00243831	0.0249634	-1.86124
MTOR	-0.0973077	5.93667	-3.07653	0.00244341	0.0249956	-2.03522
EDA	0.410873	1.3537	3.07574	0.00244958	0.0250386	-1.59465
SPAG9	-0.155225	6.74005	-3.07392	0.00246377	0.0251636	-2.05318
MAP9	-0.347377	1.05774	-3.07288	0.00247193	0.0252267	-1.59942
BRK1	0.107015	6.93437	3.07209	0.00247811	0.0252696	-2.0587
TDG	-0.139204	3.4431	-3.07114	0.00248559	0.025315	-1.80587
GYPA	0.57151	0.072596	3.07091	0.00248737	0.025315	-1.67761
ABCD1	0.108423	5.3868	3.07042	0.00249126	0.025315	-2.01475
ZMYND11	-0.158627	4.89467	-3.0702	0.00249302	0.025315	-1.96948
DYNLL1	0.122488	6.08371	3.07007	0.00249402	0.025315	-2.05866
ACP2	0.141665	4.63214	3.07002	0.00249445	0.025315	-1.94748
RGS10	0.170807	6.81096	3.06947	0.0024988	0.025339	-2.0692
ALG11	-0.21512	1.69395	-3.06851	0.00250641	0.0253961	-1.62211
LRRC69	-0.430681	-0.532602	-3.06825	0.00250848	0.0253968	-1.84101
GPAA1	0.0933053	6.19598	3.0678	0.00251206	0.0254129	-2.0681
FDXR	0.184817	2.66477	3.06648	0.00252252	0.0254986	-1.71698
DCAF1	-0.107944	5.2914	-3.0651	0.0025336	0.0255843	-2.02566
ZBED3	-0.217399	2.40542	-3.06455	0.00253799	0.0255843	-1.69024
ENDOD1	0.180478	4.87077	3.06431	0.00253996	0.0255843	-1.98489
SH2B3	-0.107865	7.44136	-3.06421	0.00254074	0.0255843	-2.06407
SQRDL	0.134497	6.09362	3.06398	0.00254262	0.0255843	-2.07549
SNX19	-0.117116	6.01016	-3.0639	0.00254325	0.0255843	-2.07479
LAMA5	-0.374447	2.52191	-3.06368	0.00254501	0.0255843	-1.70996
ACER2	-0.446986	-0.53511	-3.06201	0.00255849	0.0256995	-1.85903
ZBTB16	-0.393511	1.79857	-3.06165	0.00256138	0.0257033	-1.63981
ELK1	-0.0945057	4.76256	-3.06147	0.00256288	0.0257033	-1.98175
BBS2	-0.147325	5.02692	-3.05958	0.00257821	0.0258367	-2.01447
UFL1	-0.221497	4.37905	-3.05896	0.00258332	0.0258676	-1.95066
ATP10D	-0.15998	4.32029	-3.05742	0.00259586	0.0259728	-1.94762
ARHGAP42	-0.537369	-1.15853	-3.05688	0.00260035	0.0259925	-2.08561
PLXDC1	-0.253242	3.9832	-3.05669	0.00260189	0.0259925	-1.91513
XPO5	-0.100067	4.97735	-3.05377	0.00262597	0.0262125	-2.02429
NOP10	0.115163	6.69958	3.05282	0.00263385	0.0262706	-2.11893
DAB2IP	-0.589954	-0.293577	-3.05166	0.00264353	0.0263467	-1.83039
WRN	-0.210799	2.80334	-3.0513	0.00264652	0.0263559	-1.7769
NUCB1	0.138448	8.16969	3.05095	0.00264948	0.0263648	-2.0846
PYCARD	0.123969	7.04044	3.04989	0.00265833	0.0264323	-2.11831
ZNF12	-0.114225	5.35768	-3.04897	0.00266606	0.0264886	-2.07623
ACADS	0.129225	4.16838	3.04823	0.00267231	0.0265225	-1.95892
RTFDC1	0.0876723	7.18092	3.04807	0.00267363	0.0265225	-2.1178
SETX	-0.100075	8.04401	-3.0469	0.00268347	0.0265995	-2.09951
MBD5	-0.12561	4.01959	-3.04649	0.00268696	0.0266018	-1.94114
MLLT1	0.104367	6.94209	3.04638	0.00268787	0.0266018	-2.13181
ZNF528	-0.184287	3.39811	-3.046	0.0026911	0.0266019	-1.87107
TSC22D1	0.179442	5.87012	3.04589	0.00269204	0.0266019	-2.12341
DDX55	-0.124667	4.55405	-3.04468	0.00270235	0.0266831	-2.01131
USP9X	-0.126225	7.27679	-3.04424	0.00270607	0.0266992	-2.1257
TSPOAP1	-0.245015	5.44609	-3.04353	0.00271211	0.0267365	-2.09698
FCMR	-0.161906	7.81817	-3.04331	0.00271403	0.0267365	-2.11423
BRE	0.106259	4.71994	3.04216	0.00272382	0.0267652	-2.03411
ITGA7	0.353024	1.16504	3.04202	0.0027251	0.0267652	-1.67779
HACD2	-0.145068	4.67127	-3.04192	0.00272588	0.0267652	-2.02857
COASY	0.0793459	6.52352	3.04184	0.00272658	0.0267652	-2.1509
RFC5	-0.130313	3.18329	-3.04174	0.00272742	0.0267652	-1.85204
UST	-0.221881	2.35184	-3.04115	0.0027325	0.0267944	-1.75132
SCAF4	-0.0930991	5.89793	-3.04064	0.00273694	0.0268174	-2.13667
ALKBH4	0.132089	3.20905	3.0398	0.00274416	0.0268675	-1.86641
CDK2	-0.114645	3.97601	-3.03847	0.00275563	0.0269592	-1.9622
OSTF1	0.0955559	6.93362	3.03809	0.00275897	0.0269639	-2.15587
ITGAD	0.433511	1.27761	3.03793	0.00276033	0.0269639	-1.6897
RILPL2	0.110497	6.78552	3.03739	0.00276502	0.0269698	-2.16181
NAA25	-0.143024	4.09464	-3.03731	0.00276574	0.0269698	-1.98106
POLR1A	-0.127694	4.77381	-3.03713	0.00276727	0.0269698	-2.05083
RBM12B	-0.149063	4.49297	-3.03514	0.00278469	0.027063	-2.02859
C2CD3	-0.10544	5.0874	-3.03487	0.00278706	0.027063	-2.08579
TSPAN33	0.215165	5.55723	3.0348	0.00278765	0.027063	-2.13315
CHD8	-0.0835725	6.94315	-3.03479	0.00278773	0.027063	-2.16365
CKLF	0.158588	5.01362	3.03476	0.00278802	0.027063	-2.07832
ZNF8	-0.120702	3.49073	-3.03458	0.00278954	0.027063	-1.91342
ZNF784	0.135383	3.09645	3.03367	0.00279754	0.02712	-1.86515
DDA1	0.082182	5.42299	3.03244	0.00280839	0.0272045	-2.12941
AP1G1	-0.0919181	6.93406	-3.03109	0.00282034	0.0272996	-2.17318
FAM73A	-0.23984	2.89636	-3.02952	0.00283424	0.0274134	-1.84517
SMARCA5	-0.102603	6.59617	-3.02888	0.00283998	0.0274388	-2.18678
ZMAT2	0.0869591	6.83971	3.02874	0.00284117	0.0274388	-2.18605
WDR47	-0.146152	4.01461	-3.02812	0.00284672	0.0274717	-1.99377
EML6	-0.456377	0.978843	-3.02734	0.0028537	0.0275037	-1.71857
FRY	-0.159799	6.7145	-3.02711	0.00285575	0.0275037	-2.18835
RUFY1	0.168378	6.91434	3.02703	0.00285649	0.0275037	-2.18749
CIITA	-0.16408	6.99568	-3.02628	0.00286322	0.0275477	-2.18477
TAX1BP3	0.236942	1.84462	3.02578	0.00286771	0.0275702	-1.74374
UBE2G2	-0.0806579	6.47095	-3.02519	0.00287299	0.0276002	-2.19626
LARP4B	-0.0682933	6.75008	-3.02471	0.00287735	0.0276213	-2.19835
ARHGAP32	-0.220615	2.84326	-3.02434	0.00288063	0.0276266	-1.85495
NSUN4	-0.141989	4.01755	-3.02417	0.00288223	0.0276266	-2.00537
PLIN2	0.139834	5.19826	3.02327	0.00289031	0.0276833	-2.13183
GNB2	0.115476	9.06507	3.02247	0.00289756	0.0277072	-2.14242
ANKRD27	-0.0852782	5.45499	-3.02242	0.00289799	0.0277072	-2.16051
ZNF614	-0.176812	2.9718	-3.02228	0.00289931	0.0277072	-1.87949
SRP9	0.330662	5.47612	3.02007	0.00291945	0.0278788	-2.17232
LZTFL1	-0.174464	3.07197	-3.0193	0.00292644	0.0279053	-1.89428
FBXL20	-0.11336	5.90792	-3.01929	0.0029266	0.0279053	-2.19523
LIMD2	0.0978805	9.65282	3.01869	0.00293203	0.0279242	-2.13104
CCDC124	0.132716	5.04759	3.01852	0.00293364	0.0279242	-2.12924
ZNF785	-0.153514	3.23699	-3.01834	0.0029353	0.0279242	-1.92676
RASGRF2	-0.207673	4.12191	-3.01812	0.00293732	0.0279242	-2.03897
CHIC2	0.110949	4.69085	3.01738	0.0029441	0.027941	-2.0985
PUDP	0.187415	4.19727	3.0173	0.00294483	0.027941	-2.04851
AMIGO1	-0.21105	4.40535	-3.01721	0.00294565	0.027941	-2.07167
NT5E	-0.362106	3.10839	-3.01623	0.00295472	0.0280062	-1.91264
SBNO2	0.152435	7.72752	3.01523	0.00296403	0.0280737	-2.19617
FBXW11	-0.10872	5.22429	-3.01408	0.00297468	0.0281537	-2.15925
CTDNEP1	0.0881156	6.8944	3.01349	0.00298015	0.0281846	-2.22644
PRR14L	-0.0947243	6.34758	-3.01275	0.00298709	0.0282293	-2.23032
FAM120A	-0.13214	7.52606	-3.01214	0.0029928	0.0282624	-2.21078
DDX1	-0.0900989	5.31781	-3.01128	0.00300079	0.0283169	-2.17942
WDHD1	-0.239356	1.32942	-3.00947	0.00301781	0.0284415	-1.76323
ALOX5AP	0.19296	8.26593	3.0094	0.00301845	0.0284415	-2.20042
DNMT3A	-0.119628	5.97225	-3.00868	0.00302525	0.0284639	-2.22942
UCK1	0.101653	4.93488	3.00866	0.00302544	0.0284639	-2.14681
RBSN	-0.0789122	4.93519	-3.00844	0.00302751	0.0284639	-2.14653
PCDH9	-0.458551	1.84061	-3.00817	0.00303013	0.0284676	-1.79453
JUND	0.123836	7.78838	3.0075	0.00303639	0.0285055	-2.21683
DCAF5	-0.0719133	6.47132	-3.00695	0.00304168	0.0285341	-2.24888
DHX35	-0.112466	3.57145	-3.00562	0.00305424	0.0285543	-2.00534
COPE	0.0942584	7.06513	3.00553	0.00305515	0.0285543	-2.24292
ITCH	-0.1353	6.4644	-3.00545	0.00305586	0.0285543	-2.25146
PI4K2A	0.106862	4.29252	3.00541	0.00305628	0.0285543	-2.0923
ZNF24	-0.126133	6.62206	-3.00531	0.00305722	0.0285543	-2.25351
GGA2	-0.0930961	7.0527	-3.00531	0.00305724	0.0285543	-2.24152
KCTD20	-0.101754	6.61214	-3.00429	0.00306694	0.0286072	-2.2573
CUTC	0.124966	4.36857	3.00421	0.00306776	0.0286072	-2.10439
LINC00493	0.121186	4.09713	3.00393	0.00307046	0.0286072	-2.07313
SSSCA1	0.126994	3.37209	3.00369	0.00307275	0.0286072	-1.98734
DYNLRB1	0.111542	5.96843	3.00355	0.00307409	0.0286072	-2.24424
MAP7D2	0.713149	-1.48944	3.00254	0.0030838	0.0286766	-2.21215
SPIB	-0.274288	3.9442	-3.00226	0.00308647	0.0286806	-2.05847
ZNF33B	-0.118959	4.82182	-3.00191	0.00308983	0.028691	-2.15573
PIGQ	0.109431	5.39614	3.00105	0.00309807	0.0287466	-2.21323
EREG	-0.627911	-0.664482	-3.00041	0.00310428	0.0287833	-2.03721
TMEM187	0.180332	2.9797	2.99889	0.00311902	0.028899	-1.94624
VAV3	-0.12486	5.35964	-2.99856	0.00312222	0.0289077	-2.21392
ATAD1	-0.154356	4.60272	-2.9978	0.00312968	0.0289558	-2.14513
PMVK	0.13331	4.41472	2.99734	0.00313414	0.0289761	-2.12924
NFKBIL1	0.133384	0.790899	2.9962	0.00314522	0.0290575	-1.80077
MFSD10	0.117634	6.69139	2.9958	0.00314922	0.0290734	-2.27926
NOP9	-0.0832657	5.3927	-2.99476	0.00315942	0.0291117	-2.23175
CYP4F22	0.41182	1.55499	2.99462	0.00316071	0.0291117	-1.81265
PRKCA	-0.176965	5.24619	-2.99461	0.00316084	0.0291117	-2.22148
CLEC17A	-0.36704	2.60332	-2.99445	0.00316248	0.0291117	-1.91523
PRDM15	-0.124321	4.06267	-2.99251	0.00318161	0.0292667	-2.10223
ZNF229	-0.445516	-0.250067	-2.99175	0.00318912	0.0293147	-1.9266
RAD50	-0.113355	4.94257	-2.99095	0.00319706	0.0293446	-2.19736
DLL1	-0.348009	0.432449	-2.9908	0.00319854	0.0293446	-1.83437
PRDM10	-0.15461	3.94049	-2.99049	0.00320156	0.0293446	-2.08827
SEC23A	-0.205681	4.83261	-2.99049	0.00320156	0.0293446	-2.18665
IGBP1	0.0862363	6.00361	2.98932	0.00321323	0.0293912	-2.28623
KLHL8	-0.176946	4.45472	-2.98902	0.00321621	0.0293912	-2.14812
WDR27	-0.166827	3.67732	-2.989	0.00321644	0.0293912	-2.06478
DNAJC5	0.0720226	7.97417	2.9889	0.00321741	0.0293912	-2.26434
ZNF419	-0.143063	3.45484	-2.98883	0.00321815	0.0293912	-2.03758
EIF4G3	-0.139805	5.75486	-2.98642	0.00324234	0.02957	-2.28036
TSPAN4	0.219292	3.79444	2.98632	0.00324336	0.02957	-2.08794
TNFRSF10A	-0.178091	3.93491	-2.98619	0.00324467	0.02957	-2.10657
RBM15	-0.115882	4.11642	-2.98567	0.00324992	0.0295967	-2.12303
SWAP70	-0.180165	5.09364	-2.9847	0.00325965	0.029659	-2.23121
XK	0.388733	3.44573	2.98451	0.00326166	0.029659	-2.05021
FAM213A	-0.246046	1.83098	-2.9843	0.00326371	0.029659	-1.85197
GTF3C4	-0.131878	4.25165	-2.98334	0.00327349	0.0297266	-2.1493
RNF130	0.0900627	8.33165	2.98254	0.00328161	0.0297792	-2.27368
COX7A2	0.0984711	5.62793	2.98014	0.00330616	0.0299807	-2.29393
DFFA	-0.105306	4.53736	-2.97961	0.00331155	0.0299929	-2.19068
TTC21B	-0.144887	3.69295	-2.97955	0.0033122	0.0299929	-2.0913
LATS2	-0.151133	4.30247	-2.97729	0.00333541	0.0301817	-2.16654
GLUD2	-0.18054	4.23563	-2.9766	0.00334255	0.0302249	-2.16683
HELB	-0.123239	5.10072	-2.97583	0.00335051	0.0302754	-2.25668
COQ10A	-0.128842	3.4216	-2.97502	0.00335899	0.0302925	-2.06861
ARMC7	0.0929486	4.89809	2.97488	0.00336043	0.0302925	-2.23721
MARCKS	0.219864	7.09613	2.97474	0.00336187	0.0302925	-2.32636
SORT1	0.141231	6.16021	2.97464	0.00336292	0.0302925	-2.33078
ATP11C	-0.179423	4.02474	-2.97451	0.00336425	0.0302925	-2.14234
TDRP	0.373569	1.28365	2.97329	0.00337696	0.0303448	-1.8551
VAMP5	0.207066	4.77068	2.97307	0.00337934	0.0303448	-2.2295
CPT1B	0.319851	1.9414	2.97306	0.00337943	0.0303448	-1.89549
OST4	0.12022	7.63527	2.97298	0.00338023	0.0303448	-2.3164
PLCG1	-0.12051	7.31531	-2.97282	0.00338194	0.0303448	-2.32524
UBR1	-0.151107	4.81317	-2.97162	0.0033945	0.0304194	-2.23799
SUN1	-0.105188	5.74669	-2.97157	0.00339501	0.0304194	-2.32317
TUBB4B	0.101673	6.53728	2.97087	0.00340241	0.0304589	-2.34917
TMOD2	-0.196226	5.37272	-2.9707	0.00340419	0.0304589	-2.29499
SULT1A1	0.284546	6.01646	2.96957	0.00341603	0.0305434	-2.34139
PCDH12	0.375155	0.644237	2.96934	0.00341849	0.0305441	-1.87225
ATF7	-0.0901223	5.32309	-2.96715	0.00344174	0.0307304	-2.30049
HCK	0.124619	9.48678	2.96575	0.00345658	0.0308413	-2.28558
NSUN2	-0.0947145	5.9378	-2.96424	0.00347276	0.0309641	-2.35281
B2M	0.102622	12.1312	2.96391	0.00347635	0.0309745	-2.20405
AC004381.6	0.326541	0.277574	2.96315	0.00348446	0.0310071	-1.91855
POLR3D	-0.108077	4.04298	-2.96311	0.00348487	0.0310071	-2.18047
HLA-DOA	-0.224956	2.7116	-2.96266	0.00348977	0.0310291	-2.00814
MTM1	-0.122745	4.69168	-2.96105	0.00350718	0.0311622	-2.25534
MED12	-0.133503	6.71907	-2.96027	0.00351559	0.031207	-2.3786
LGALS1	0.189245	7.10554	2.96013	0.00351711	0.031207	-2.36728
KEAP1	0.102998	5.46545	2.95946	0.0035244	0.03125	-2.33694
CBX3	0.140695	6.3892	2.95826	0.0035374	0.031322	-2.38437
NFE2	0.179817	8.50525	2.95826	0.00353743	0.031322	-2.33653
KIAA0907	-0.085219	5.91007	-2.95713	0.00354977	0.0313939	-2.3711
REM2	0.226007	4.85077	2.95707	0.00355045	0.0313939	-2.28171
PPP1CA	0.0850601	8.2932	2.95634	0.0035584	0.0314424	-2.34713
METAP1	-0.0878074	5.00344	-2.95589	0.00356338	0.0314646	-2.30076
NUDT19	0.138175	3.38865	2.95543	0.00356844	0.0314875	-2.12465
GSDMD	0.134882	6.63776	2.95488	0.00357445	0.0315107	-2.39524
GAA	0.170358	7.81986	2.95474	0.003576	0.0315107	-2.36328
OTUB1	0.0843735	6.8076	2.95424	0.00358156	0.0315379	-2.39444
PFKL	0.0892513	7.61032	2.95391	0.00358519	0.0315398	-2.36957
STX4	0.102511	6.2976	2.95347	0.00359002	0.0315398	-2.39352
B3GNT7	-0.333856	1.72308	-2.953	0.00359518	0.0315398	-1.92345
CRAMP1	-0.0914593	4.485	-2.9528	0.00359743	0.0315398	-2.25921
PCYOX1	-0.159676	4.1519	-2.95233	0.00360265	0.0315398	-2.22171
SLC20A2	-0.114178	3.85273	-2.95229	0.00360312	0.0315398	-2.18435
ZNF865	0.10375	5.66566	2.95225	0.00360355	0.0315398	-2.37553
MTRR	-0.155672	4.55786	-2.95225	0.00360356	0.0315398	-2.26952
CENPJ	-0.162581	2.25529	-2.95221	0.00360399	0.0315398	-1.97485
MAP3K9	-0.219078	2.73425	-2.95139	0.00361307	0.0315977	-2.04211
SMARCD3	0.184945	5.58167	2.95093	0.00361814	0.0316203	-2.36737
ADD3	-0.156622	7.76096	-2.94908	0.00363882	0.0317793	-2.38021
HIST1H2BN	0.317252	0.797861	2.94771	0.00365422	0.0318784	-1.91972
TBC1D10B	0.0892998	6.85155	2.94763	0.00365515	0.0318784	-2.41257
PDRG1	0.121639	4.05334	2.94528	0.00368158	0.0320681	-2.23122
PAX5	-0.430876	5.19358	-2.94522	0.00368228	0.0320681	-2.34929
SEC31A	-0.0868287	6.40456	-2.94503	0.00368443	0.0320681	-2.42061
NCAPH	0.340609	0.162664	2.94401	0.00369601	0.0321283	-1.96822
TULP3	-0.139344	2.63736	-2.9435	0.00370177	0.0321283	-2.04797
OTULIN	-0.0994528	5.02801	-2.94338	0.00370317	0.0321283	-2.33384
ZKSCAN2	-0.168977	2.13818	-2.94323	0.00370479	0.0321283	-1.98473
FNDC10	0.191218	2.84726	2.9432	0.00370518	0.0321283	-2.08044
DIP2C	-0.249053	1.85198	-2.94309	0.00370643	0.0321283	-1.96303
MRPL28	0.109961	5.62448	2.9428	0.00370976	0.0321354	-2.39505
MAPKAPK5	-0.0967968	4.42957	-2.94226	0.00371584	0.0321662	-2.28218
ATP5E	0.13855	7.78887	2.94155	0.00372397	0.0322147	-2.40053
FAM110A	0.142962	6.19164	2.94116	0.00372842	0.0322314	-2.42406
CUX2	-0.467143	0.210723	-2.94078	0.00373279	0.0322473	-1.98187
PSMB7	0.0891885	5.68493	2.94045	0.00373658	0.0322583	-2.40736
KCNAB2	0.103386	8.48341	2.94004	0.00374131	0.0322773	-2.38645
USF3	-0.148291	5.39142	-2.93958	0.00374658	0.032301	-2.38225
CARF	-0.246068	2.78655	-2.93932	0.00374959	0.0323051	-2.08029
NR3C1	-0.129499	6.95814	-2.93892	0.00375416	0.0323227	-2.42964
ABCA7	0.245834	8.81372	2.93487	0.00380104	0.0326959	-2.39224
RARA	0.11991	8.45698	2.93453	0.00380501	0.0326959	-2.40338
SLC25A25	0.106094	4.48717	2.93452	0.00380518	0.0326959	-2.31215
TYROBP	0.117126	9.50994	2.93296	0.00382334	0.0328298	-2.3759
ACLY	-0.0895311	7.02162	-2.93226	0.0038316	0.0328786	-2.4466
TOP1	-0.101864	6.38553	-2.93108	0.00384545	0.0329754	-2.45871
IDI1	0.161339	5.74244	2.93074	0.00384944	0.0329875	-2.43921
WBP1L	0.0700125	6.9125	2.93002	0.00385799	0.0330014	-2.45917
BNIP3L	0.19817	7.63444	2.92981	0.00386044	0.0330014	-2.43613
CCL28	-0.150418	2.61374	-2.9296	0.00386296	0.0330014	-2.08766
HIST3H2A	0.269246	2.22084	2.9296	0.00386296	0.0330014	-2.03477
SKP1	0.108693	6.16152	2.92951	0.00386398	0.0330014	-2.45613
CEP295	-0.134033	4.15389	-2.92865	0.00387413	0.0330563	-2.28434
TCEANC2	-0.120189	3.37147	-2.92853	0.00387558	0.0330563	-2.18656
GPBP1	0.0752452	7.10583	2.9278	0.00388421	0.0331078	-2.45601
NUP155	-0.137762	4.15626	-2.92721	0.00389128	0.0331459	-2.2923
NNT	-0.159633	5.2851	-2.92689	0.00389501	0.0331556	-2.41064
SLC6A12	0.24258	2.76433	2.92609	0.00390466	0.0332156	-2.10728
PPP6R1	0.0908273	8.20359	2.92528	0.0039143	0.0332754	-2.43473
ZFP69B	-0.320616	0.173272	-2.92446	0.00392416	0.0332947	-2.02149
C14orf119	0.0701479	5.71594	2.92433	0.00392561	0.0332947	-2.45593
PMF1	0.12889	4.68467	2.92431	0.00392596	0.0332947	-2.35613
EMC7	0.0931474	4.98334	2.92385	0.00393139	0.0332947	-2.38492
CFAP70	-0.252844	1.41952	-2.92385	0.00393145	0.0332947	-1.98231
EAPP	0.0807243	5.54929	2.92362	0.0039342	0.0332947	-2.44547
IRF5	0.151149	6.46814	2.92338	0.00393703	0.0332947	-2.48172
CSPP1	-0.134703	3.05829	-2.92335	0.00393741	0.0332947	-2.16001
ZNF664	-0.105589	5.41197	-2.92183	0.00395572	0.0334274	-2.43614
ZC3HAV1	-0.114713	7.34254	-2.92146	0.00396024	0.0334366	-2.46717
ATP8A1	-0.205243	5.37787	-2.92131	0.00396204	0.0334366	-2.43005
NUP98	-0.0978568	7.48291	-2.92013	0.00397631	0.0335349	-2.4669
FMNL3	-0.107393	5.82347	-2.9194	0.0039852	0.0335706	-2.47006
FUNDC2	0.160819	5.21408	2.91931	0.00398633	0.0335706	-2.42164
RHEB	0.109616	3.3645	2.91914	0.00398843	0.0335706	-2.21524
HERC2	-0.148633	3.79498	-2.91796	0.00400277	0.0336691	-2.27152
CHD2	-0.0953665	7.59813	-2.91713	0.00401289	0.033732	-2.47201
SMIM3	0.171576	4.82132	2.91664	0.00401887	0.0337436	-2.39048
UBE2D3	0.139726	8.40267	2.91659	0.00401955	0.0337436	-2.4537
CRY1	-0.144914	3.73456	-2.91361	0.00405624	0.0340211	-2.27606
MYCT1	0.359603	1.01204	2.91327	0.00406044	0.0340211	-2.00094
GPR89A	0.217065	0.849634	2.91322	0.00406108	0.0340211	-2.00166
CATSPER1	0.250648	2.24855	2.91304	0.00406326	0.0340211	-2.07857
ACTR1A	0.0762438	7.21258	2.91239	0.00407137	0.0340658	-2.49461
ZC3H11B	-0.195975	1.98181	-2.91218	0.00407393	0.0340658	-2.05382
CTTN	0.282303	4.8444	2.91169	0.00407995	0.0340939	-2.40959
ERH	0.125115	5.44986	2.91133	0.00408446	0.0341093	-2.46947
SYNJ2	-0.192727	4.07522	-2.91016	0.00409907	0.0341871	-2.32863
GTF2A2	0.145172	4.43608	2.91016	0.00409913	0.0341871	-2.37213
PRMT9	-0.147823	2.85496	-2.90934	0.00410931	0.0342496	-2.16652
XKRX	-0.428677	-0.353107	-2.90806	0.00412536	0.0343524	-2.13648
VPS18	0.0939075	5.89399	2.90791	0.00412728	0.0343524	-2.50785
ZNF345	-0.157307	2.67237	-2.90771	0.00412971	0.0343524	-2.14978
TBC1D5	-0.0986375	6.05436	-2.90668	0.00414274	0.0344384	-2.51545
DES	0.545999	-0.587908	2.90509	0.00416282	0.0345828	-2.1836
TIMM23B	-0.252173	0.732149	-2.90462	0.00416881	0.03461	-2.02599
GPR75	-0.490236	-0.45368	-2.90352	0.00418266	0.0347025	-2.16375
SUCLG1	0.0789951	5.5897	2.90187	0.00420372	0.0348546	-2.50732
KCNA3	-0.231265	3.58202	-2.90155	0.00420779	0.0348657	-2.28697
SLAIN1	-0.181947	3.21439	-2.90125	0.00421171	0.0348756	-2.24465
METTL7A	0.137764	6.2522	2.90078	0.00421766	0.0349023	-2.53834
TMEM126B	0.176822	4.01857	2.89985	0.00422967	0.034979	-2.35162
CRKL	-0.0917022	7.10586	-2.89883	0.00424269	0.0350567	-2.53536
TOLLIP	0.0879882	6.76018	2.89864	0.00424512	0.0350567	-2.54941
UNC45A	0.0920733	6.15356	2.89848	0.0042473	0.0350567	-2.54095
RNF169	-0.0953862	5.84014	-2.89759	0.00425877	0.0351286	-2.5305
ZNF501	-0.239967	1.16896	-2.89718	0.00426407	0.0351497	-2.0419
APAF1	-0.153078	7.14656	-2.89626	0.00427594	0.0352248	-2.54094
MTMR14	0.0765077	7.10291	2.89564	0.00428403	0.0352687	-2.54478
PLEKHA6	-0.361956	-0.270382	-2.89542	0.00428682	0.0352689	-2.15101
EXOC8	-0.163183	5.12212	-2.89465	0.00429689	0.0352901	-2.47588
SGK494	-0.191055	3.06853	-2.89463	0.0042971	0.0352901	-2.23573
UBL7	0.118066	6.30531	2.89459	0.00429767	0.0352901	-2.55397
PPP1R15B	-0.124351	6.60817	-2.89283	0.00432064	0.0354559	-2.56341
RBM33	-0.111064	7.3213	-2.89236	0.00432685	0.035484	-2.5469
UBE2L3	0.0964366	6.14619	2.89209	0.00433034	0.0354899	-2.55795
ASGR2	0.308536	4.6186	2.8916	0.00433686	0.0355205	-2.44194
BRI3	0.128326	7.03262	2.89114	0.00434286	0.0355469	-2.5601
DBT	-0.170122	3.57486	-2.89089	0.00434609	0.0355505	-2.31336
SNAPC2	0.127993	4.2801	2.89068	0.00434892	0.0355509	-2.40736
ESF1	-0.211179	2.38016	-2.89005	0.0043572	0.0355849	-2.1559
NKIRAS2	0.083713	5.60178	2.88994	0.00435864	0.0355849	-2.54179
FAH	0.195101	3.52005	2.8895	0.00436444	0.0355904	-2.3136
ATMIN	-0.106515	5.35075	-2.88938	0.00436612	0.0355904	-2.51806
POM121C	-0.10486	5.29495	-2.88926	0.00436768	0.0355904	-2.51094
LDOC1L	-0.162093	4.53278	-2.88821	0.00438154	0.0356807	-2.43913
MORF4L1	0.122614	6.15513	2.88793	0.00438526	0.0356882	-2.56985
DENND4A	-0.116233	5.68524	-2.88722	0.00439466	0.0357366	-2.55061
CMTM5	0.343628	3.88777	2.88706	0.0043968	0.0357366	-2.36958
AKAP1	-0.103773	4.5277	-2.8863	0.00440697	0.0357965	-2.44546
SFRP2	0.499294	0.876643	2.88595	0.00441165	0.0358118	-2.0674
CNPPD1	0.143377	7.51465	2.88547	0.00441803	0.0358235	-2.5594
C7orf73	0.193835	5.90101	2.88542	0.0044187	0.0358235	-2.56935
SLC6A16	-0.171633	2.41724	-2.88517	0.00442209	0.0358282	-2.16845
ARHGAP6	0.282361	2.28776	2.88464	0.00442912	0.0358624	-2.15749
ZNF829	-0.211618	1.30942	-2.8832	0.00444854	0.0359968	-2.08191
CAPNS1	0.112912	8.3819	2.88264	0.00445606	0.0360349	-2.5462
ST7	0.166834	2.7812	2.8818	0.00446734	0.0361032	-2.23066
WDR19	-0.152984	3.56782	-2.88144	0.00447216	0.0361193	-2.34044
FAM129C	-0.310041	5.75869	-2.88005	0.00449102	0.0362488	-2.56807
DYNC1LI2	-0.12107	6.12094	-2.87939	0.00449998	0.0362788	-2.59064
FAM50A	0.11026	5.86727	2.87936	0.00450042	0.0362788	-2.58349
PPAT	-0.222638	2.15572	-2.87882	0.00450779	0.0363153	-2.15458
HMGCL	0.0959151	4.77831	2.87836	0.00451406	0.0363429	-2.4909
CD28	-0.192585	5.76698	-2.87719	0.00452997	0.036448	-2.57986
IQGAP1	-0.12551	9.5146	-2.87693	0.00453352	0.0364536	-2.52774
EIF1AX	0.287087	4.30846	2.87574	0.00454988	0.0365621	-2.45355
MFSD9	-0.219363	3.28146	-2.87545	0.00455379	0.0365706	-2.31132
ZNF672	0.0814218	5.96029	2.8746	0.00456561	0.0366424	-2.60016
OSBPL3	-0.141214	4.80266	-2.87403	0.00457337	0.0366817	-2.50422
CITED2	0.0942281	6.05031	2.87364	0.00457884	0.0367025	-2.60591
SNRPB	0.099071	6.55436	2.87338	0.00458242	0.0367082	-2.61618
NDUFB6	0.132851	4.61354	2.87256	0.00459371	0.036754	-2.48956
RIDA	0.235216	1.50914	2.87245	0.00459527	0.036754	-2.11961
FHL2	0.359222	1.01986	2.8723	0.00459738	0.036754	-2.10101
ZNF599	-0.174164	1.80199	-2.87213	0.00459964	0.036754	-2.1407
TNFSF10	0.162868	7.93257	2.87024	0.0046259	0.0369407	-2.59151
NEBL	1.01035	-1.06389	2.86995	0.00462997	0.0369501	-2.38002
TCN1	0.349149	2.97878	2.86947	0.00463668	0.036971	-2.28372
NINJ2	0.189301	4.76077	2.86907	0.00464228	0.036971	-2.51277
F2RL3	0.32703	0.926059	2.86895	0.00464398	0.036971	-2.10844
SLC3A2	0.0949234	6.28036	2.86878	0.00464636	0.036971	-2.62488
ZNF662	-0.342791	0.40357	-2.86853	0.00464982	0.036971	-2.12572
MPG	0.104085	5.02344	2.8684	0.00465165	0.036971	-2.54025
COX6B1	0.101651	7.04767	2.86831	0.004653	0.036971	-2.62146
QRICH1	-0.061378	6.66161	-2.86811	0.00465574	0.036971	-2.63118
DNAJC21	-0.0974591	4.75134	-2.8674	0.00466568	0.0369965	-2.5178
TYMP	0.21279	8.85308	2.86727	0.00466753	0.0369965	-2.57613
SF3B1	-0.1048	9.43759	-2.86726	0.00466764	0.0369965	-2.55554
NDUFC2	0.248983	3.43189	2.86619	0.00468267	0.0370927	-2.36734
UBE2Q1	0.054235	6.82993	2.86562	0.00469076	0.0371244	-2.63679
CYC1	0.095655	5.72364	2.8655	0.00469249	0.0371244	-2.61329
SIDT1	-0.127669	4.85889	-2.86429	0.00470965	0.0372371	-2.5375
SNX30	-0.12087	5.42255	-2.86347	0.00472127	0.037288	-2.59471
USP8	-0.102988	5.63153	-2.86332	0.00472329	0.037288	-2.61202
ICA1	0.219449	1.67424	2.86321	0.00472484	0.037288	-2.15088
C14orf93	0.106525	4.24142	2.86301	0.00472779	0.0372882	-2.473
HECTD4	-0.129858	6.25698	-2.86268	0.00473245	0.037302	-2.6415
POLK	-0.168624	3.80868	-2.86154	0.00474874	0.0374073	-2.42142
DNAJA3	-0.0776338	4.22655	-2.86125	0.00475282	0.0374164	-2.47852
ZMAT1	-0.19385	4.52661	-2.86009	0.00476943	0.0375241	-2.51622
ARID4B	-0.157823	6.3468	-2.85929	0.00478098	0.0375812	-2.65164
VAMP3	0.0821919	6.5674	2.85917	0.00478258	0.0375812	-2.65712
DDX49	0.0966502	5.1586	2.85894	0.00478603	0.0375852	-2.5779
HAUS1	0.138019	2.98636	2.8577	0.00480385	0.0377019	-2.32595
NUP133	-0.0891849	5.30575	-2.85511	0.00484129	0.0379725	-2.60806
TCEB1	0.115316	3.61819	2.85449	0.00485035	0.0380202	-2.41882
NDUFB1	0.107123	5.03138	2.8531	0.00487063	0.0381558	-2.58016
ZFC3H1	-0.130892	6.44876	-2.85152	0.00489379	0.0382587	-2.67454
RECQL	-0.12811	5.20569	-2.85151	0.00489394	0.0382587	-2.60501
UTP20	-0.149989	3.6995	-2.85147	0.00489454	0.0382587	-2.44001
FNIP2	-0.200763	3.63019	-2.85138	0.00489575	0.0382587	-2.42539
WDR81	0.0984698	5.57727	2.85079	0.00490448	0.0383035	-2.64418
ATP11A	-0.162079	6.88733	-2.84991	0.0049174	0.0383809	-2.67258
LRTOMT	0.204072	1.47533	2.84955	0.00492277	0.0383994	-2.17212
STYXL1	0.140349	4.41375	2.84916	0.00492855	0.038421	-2.53128
ZCCHC8	-0.0761534	5.11498	-2.84875	0.00493449	0.0384439	-2.60085
TRAF4	-0.136208	3.71437	-2.84842	0.00493937	0.0384531	-2.44708
C12orf49	-0.0956502	5.29158	-2.84827	0.00494169	0.0384531	-2.62328
RIC8A	0.0645273	6.82091	2.84661	0.00496631	0.0385814	-2.68803
SIAH2	0.210454	6.48133	2.84656	0.00496704	0.0385814	-2.68792
E2F1	0.282638	2.55187	2.84655	0.00496724	0.0385814	-2.28833
NPAS2	-0.473083	0.65737	-2.84553	0.00498237	0.0386754	-2.16762
ATP8A2	-0.370184	0.725278	-2.84488	0.00499211	0.0387275	-2.16748
ASXL1	-0.0803403	6.57069	-2.84445	0.00499851	0.0387536	-2.69484
DOPEY2	-0.12672	5.32007	-2.84374	0.00500911	0.0388123	-2.638
TMED1	0.126274	4.0094	2.84309	0.00501885	0.0388641	-2.49811
MTERF4	-0.118818	5.67223	-2.84253	0.00502728	0.0389059	-2.67045
UBA1	0.0900662	8.72005	2.84191	0.00503663	0.0389354	-2.64678
ANAPC15	0.107708	4.57043	2.84187	0.00503719	0.0389354	-2.56852
PRKAR2A	-0.0830645	5.44853	-2.84101	0.00505027	0.0389985	-2.65818
USP6NL	-0.166589	3.57689	-2.84093	0.00505146	0.0389985	-2.44599
METTL8	-0.158032	3.19871	-2.8403	0.00506101	0.0390486	-2.39922
UBR3	-0.19375	4.69771	-2.83954	0.00507243	0.0391131	-2.58233
KIAA1328	-0.162649	2.12045	-2.83929	0.00507628	0.0391192	-2.25524
FAM134B	-0.213982	3.3044	-2.83853	0.00508778	0.0391643	-2.41803
TOMM70	-0.141644	5.02096	-2.8385	0.00508826	0.0391643	-2.62266
TMEM209	-0.205103	3.7566	-2.83784	0.00509832	0.039218	-2.48138
IL2RG	0.100616	9.13709	2.83744	0.00510447	0.0392417	-2.64654
C1QC	0.680291	-0.692054	2.83721	0.00510798	0.0392451	-2.35071
FIGNL1	-0.218877	2.58147	-2.83648	0.00511908	0.0393068	-2.31877
UQCRH	0.141594	4.79353	2.83571	0.00513088	0.0393737	-2.60656
SIN3A	-0.0889369	6.75745	-2.83464	0.00514724	0.0394756	-2.71932
HSPA1B	0.194671	1.55586	2.83409	0.00515579	0.0395174	-2.21532
DSTYK	-0.0953459	4.80363	-2.83318	0.00516981	0.0396011	-2.61176
CD36	0.235401	6.98779	2.83275	0.00517645	0.0396111	-2.7167
HIPK1	-0.128101	7.62069	-2.83269	0.00517731	0.0396111	-2.70051
N4BP2	-0.245756	3.13348	-2.83201	0.00518779	0.0396675	-2.40944
RCOR1	-0.104323	6.6487	-2.83143	0.00519679	0.0397126	-2.72912
NDUFA1	0.0960207	5.87195	2.83114	0.00520127	0.0397214	-2.71387
TRIOBP	0.123655	4.73938	2.83096	0.00520417	0.0397214	-2.61221
GALK1	0.135322	5.02812	2.83056	0.00521028	0.0397443	-2.63962
BUD31	0.105439	5.75903	2.83019	0.00521608	0.0397591	-2.71092
TBL3	0.106835	5.13421	2.83004	0.00521844	0.0397591	-2.65531
ZNF75D	-0.0816544	4.62828	-2.82802	0.00524999	0.0399308	-2.61079
SOGA1	-0.147811	4.32146	-2.82801	0.00525007	0.0399308	-2.57502
ZNF641	-0.188266	6.70005	-2.82798	0.00525054	0.0399308	-2.73787
ZNF518B	-0.118174	4.57257	-2.82779	0.00525348	0.0399308	-2.60403
POU2AF1	-0.282787	4.87093	-2.82741	0.00525943	0.0399367	-2.636
BRAF	-0.12012	5.5047	-2.82734	0.00526051	0.0399367	-2.69724
FCRL3	-0.230609	5.85726	-2.82694	0.00526687	0.0399613	-2.71874
MRPS34	0.114564	5.37469	2.82663	0.00527164	0.0399737	-2.68786
RNPEPL1	0.0852182	8.59459	2.82614	0.00527935	0.0400084	-2.6922
ATP2B4	-0.1335	7.51197	-2.82524	0.00529366	0.0400931	-2.72237
PYM1	0.105842	4.62185	2.82434	0.00530775	0.040176	-2.62076
ZNF438	0.163194	4.82786	2.82306	0.00532807	0.0403059	-2.64118
ZFR	-0.143487	5.79062	-2.8209	0.00536237	0.040539	-2.73437
2022-09-15	0.124953	6.75315	2.82056	0.00536786	0.040539	-2.75946
SNRNP200	-0.0872865	8.13355	-2.82052	0.0053684	0.040539	-2.71875
TEX264	0.0988532	5.67898	2.8191	0.00539119	0.0406871	-2.73362
DHX36	-0.129089	5.19287	-2.81868	0.00539794	0.0407128	-2.69215
GFI1B	0.229271	4.96817	2.81849	0.00540097	0.0407128	-2.66791
PPWD1	-0.0865192	5.51188	-2.81728	0.00542038	0.040835	-2.72692
RAB39A	-0.499194	-0.551168	-2.81679	0.00542832	0.0408403	-2.37478
ACTR8	-0.115443	3.94723	-2.81666	0.00543036	0.0408403	-2.55724
ARAF	0.0792963	7.19107	2.81648	0.00543334	0.0408403	-2.75354
RIMS3	-0.177471	2.43545	-2.81606	0.0054401	0.0408403	-2.34883
ZNF30	-0.16687	1.96627	-2.81585	0.00544347	0.0408403	-2.30007
ACKR3	-0.198242	2.0992	-2.81584	0.00544361	0.0408403	-2.31325
CAPZA1	0.131224	8.30446	2.81582	0.00544399	0.0408403	-2.72713
APCDD1	0.376797	0.527754	2.81547	0.00544965	0.0408403	-2.2404
SPATA5	-0.170619	2.22753	-2.81546	0.00544985	0.0408403	-2.32566
BRMS1	0.0979021	6.1075	2.81514	0.00545497	0.0408515	-2.76265
CHD1	-0.155123	6.15742	-2.81497	0.00545774	0.0408515	-2.76379
ARF4	0.107203	5.94811	2.81467	0.00546258	0.0408638	-2.76082
C2orf82	0.281584	0.404738	2.81251	0.00549783	0.0410939	-2.25371
PEG10	-0.397293	0.746085	-2.81239	0.00549977	0.0410939	-2.24289
URB2	-0.157899	3.28646	-2.81179	0.00550945	0.0411337	-2.48885
MALSU1	0.113803	3.62067	2.81167	0.00551153	0.0411337	-2.53542
PDCD10	0.127512	5.22171	2.81146	0.00551501	0.0411356	-2.70999
FYN	-0.0964981	7.67669	-2.81056	0.00552974	0.0412214	-2.75623
CTNNAL1	0.336237	2.06372	2.81031	0.00553381	0.0412277	-2.32393
MED18	0.0782403	4.39636	2.80967	0.0055443	0.0412818	-2.63447
ADRM1	0.0843503	6.46582	2.80943	0.00554817	0.0412865	-2.78687
STAG1	-0.106518	5.39502	-2.80837	0.00556573	0.0413733	-2.73906
KLHL29	-0.409288	0.189548	-2.80833	0.0055663	0.0413733	-2.27473
ZNF266	-0.180641	6.55001	-2.8073	0.00558344	0.0413957	-2.79342
HSD3B7	0.274535	2.21531	2.80727	0.00558389	0.0413957	-2.34771
PSMD13	0.0733676	7.02854	2.8071	0.00558665	0.0413957	-2.78557
OSCAR	0.175958	3.71512	2.80703	0.00558786	0.0413957	-2.55297
ZNF175	-0.130135	3.30523	-2.80699	0.00558858	0.0413957	-2.50053
PARVB	0.182551	5.07749	2.80655	0.00559576	0.0413957	-2.71078
TMEM50A	0.0896739	7.41446	2.80646	0.00559736	0.0413957	-2.77338
CCDC14	-0.160984	4.59064	-2.80637	0.00559876	0.0413957	-2.66434
SBF2	-0.173776	5.17702	-2.80622	0.00560123	0.0413957	-2.72017
LNX2	-0.200342	3.04013	-2.80619	0.00560172	0.0413957	-2.46038
LTN1	-0.21327	4.69835	-2.80542	0.0056145	0.0414661	-2.67354
SCMH1	-0.107857	3.62737	-2.8049	0.00562319	0.0414924	-2.55161
CAPG	0.184027	6.88625	2.8048	0.00562488	0.0414924	-2.7961
CAPN7	-0.162793	4.32686	-2.80441	0.0056314	0.0414924	-2.63782
LTV1	-0.150263	2.9846	-2.80433	0.00563274	0.0414924	-2.45851
RBM42	0.0964321	6.12836	2.80424	0.00563429	0.0414924	-2.79202
TRPM4	0.323621	1.36268	2.80355	0.00564574	0.0415528	-2.27648
SYNJ1	-0.169012	5.21917	-2.80244	0.0056643	0.041652	-2.73542
DYRK2	-0.148976	6.18057	-2.80222	0.00566804	0.041652	-2.7986
DOCK5	-0.156574	8.19934	-2.80216	0.005669	0.041652	-2.76693
ALDOA	0.0926338	9.95833	2.80126	0.00568419	0.0417396	-2.71117
KLF7	-0.150751	6.38461	-2.80092	0.00568992	0.0417577	-2.80689
FLYWCH2	0.138431	3.55861	2.80005	0.00570458	0.0418412	-2.55852
AFF2	-0.268941	0.99091	-2.79926	0.00571787	0.0419147	-2.27425
MXRA8	-0.617791	-0.33264	-2.79875	0.0057266	0.0419546	-2.37247
IL17RB	-0.632061	-1.16905	-2.7974	0.00574947	0.042098	-2.58761
MT-ND5	-0.151972	10.7296	-2.7971	0.00575454	0.042111	-2.69434
RAB1A	0.117671	6.30274	2.79582	0.00577642	0.0422286	-2.821
ZNF596	-0.211746	0.974383	-2.79577	0.00577722	0.0422286	-2.28282
ZNF788	0.331992	0.355365	2.79512	0.00578822	0.0422645	-2.29492
MPDU1	0.110758	5.0873	2.79509	0.00578875	0.0422645	-2.7409
MT-ND6	0.240727	6.02018	2.79376	0.00581156	0.0424002	-2.81908
DRAM1	0.124328	4.49738	2.79338	0.00581805	0.0424002	-2.68656
TSPAN9	0.277175	3.61854	2.79333	0.00581904	0.0424002	-2.5814
RAB8A	0.080957	7.35892	2.79324	0.00582061	0.0424002	-2.80927
BRF2	0.0942853	3.69903	2.79255	0.00583235	0.0424615	-2.59377
PROSER3	-0.119595	4.26823	-2.7906	0.00586608	0.0426788	-2.66832
SUB1	0.134711	6.21934	2.79044	0.00586888	0.0426788	-2.83244
ZNF610	-0.45582	-0.816657	-2.79005	0.00587556	0.0427031	-2.47973
OSBP	-0.0838662	5.93307	-2.78941	0.00588676	0.042724	-2.8258
SAP30	0.236679	2.42129	2.78931	0.00588837	0.042724	-2.40892
MED16	0.113302	6.60319	2.78931	0.00588847	0.042724	-2.84169
GTF3C5	0.0796182	5.75779	2.78909	0.00589219	0.0427267	-2.81987
ENY2	0.0815683	5.24081	2.78879	0.00589752	0.0427383	-2.77048
SP140L	-0.0939124	5.44896	-2.78862	0.00590047	0.0427383	-2.79652
LRRC25	0.125073	8.551	2.7883	0.00590595	0.0427538	-2.79363
VASP	0.106275	9.71008	2.78749	0.00592012	0.042832	-2.75738
SCO1	-0.0780404	4.73998	-2.78724	0.00592456	0.0428399	-2.72856
TMUB1	0.10229	5.64304	2.78667	0.0059345	0.0428868	-2.8158
ACACB	-0.136914	4.28099	-2.78648	0.00593776	0.0428868	-2.68091
PQLC1	0.147511	6.32409	2.78566	0.00595207	0.0429659	-2.84472
MCRIP1	0.099903	5.82649	2.78461	0.00597057	0.0430751	-2.83271
NCOA7	-0.172067	4.3594	-2.78428	0.00597632	0.0430922	-2.69195
NMRAL1	0.136536	4.1966	2.7837	0.00598665	0.0431423	-2.67724
NELFE	0.0960949	3.23285	2.78322	0.005995	0.0431782	-2.55169
SP100	-0.116898	7.12757	-2.78274	0.00600356	0.0432155	-2.84611
BICD1	-0.181982	2.41614	-2.78221	0.00601298	0.0432355	-2.43412
SLC25A30	-0.133509	4.08512	-2.78214	0.00601415	0.0432355	-2.66716
ZC3H8	-0.110039	3.48095	-2.78201	0.00601649	0.0432355	-2.59138
POLR1D	0.126855	6.65145	2.78149	0.0060257	0.0432707	-2.86206
GLTP	0.0827409	5.31575	2.78135	0.00602817	0.0432707	-2.79949
TSR1	-0.0974029	4.43956	-2.7811	0.00603256	0.0432779	-2.71463
IFI27	0.876806	0.997921	2.7806	0.00604144	0.0433173	-2.32133
CCDC134	-0.227002	1.37114	-2.7787	0.00607531	0.0435213	-2.33819
PLCXD2	-0.496048	-0.179629	-2.7786	0.00607717	0.0435213	-2.38191
CD248	-0.504812	2.16966	-2.77843	0.00608011	0.0435213	-2.40818
NECTIN1	-0.165849	4.47622	-2.77721	0.00610206	0.043654	-2.72131
PPIG	-0.0890421	5.79356	-2.77688	0.006108	0.0436719	-2.85158
GOSR1	-0.0747408	5.0555	-2.77669	0.0061114	0.0436719	-2.78519
GSDMA	0.62471	-1.06113	2.7762	0.00612023	0.0437105	-2.52566
RFX7	-0.210259	4.48122	-2.77406	0.00615879	0.0439503	-2.73537
FLI1	-0.0817347	8.00202	-2.77396	0.00616067	0.0439503	-2.84527
USP22	-0.0692312	7.38637	-2.77324	0.00617366	0.0440183	-2.86158
CDHR3	-0.300704	0.885573	-2.77217	0.00619302	0.0441317	-2.33722
NEU3	-0.113381	4.34129	-2.77162	0.00620306	0.0441787	-2.72646
HLA-DQB2	0.601108	0.297459	2.77118	0.00621106	0.0442109	-2.34752
RNF38	-0.122955	6.19419	-2.77072	0.00621951	0.0442465	-2.88264
PIGZ	0.343439	0.446902	2.76957	0.00624053	0.0443713	-2.34657
SCAF11	-0.127989	7.38654	-2.7691	0.00624915	0.0444071	-2.87401
HSPG2	-0.315403	1.81777	-2.76892	0.00625252	0.0444071	-2.39641
ZFP64	-0.129731	3.19821	-2.76754	0.00627774	0.0445452	-2.58832
TMEM189	0.0870067	4.58334	2.76733	0.00628162	0.0445452	-2.76697
ZNF470	-0.186124	1.99012	-2.76729	0.00628242	0.0445452	-2.42334
MAP2K2	0.0985368	7.19986	2.76663	0.00629452	0.0446063	-2.88518
PGBD2	-0.101486	3.50318	-2.76609	0.00630463	0.0446532	-2.63268
TSEN2	-0.171891	2.16061	-2.76557	0.00631413	0.0446956	-2.4453
TMEM173	0.0939365	7.19912	2.76404	0.00634262	0.0448725	-2.89086
FNBP1	-0.0665335	8.15141	-2.76371	0.00634869	0.0448866	-2.86801
FBXO5	-0.17132	2.47306	-2.76355	0.00635165	0.0448866	-2.48882
PHPT1	0.136465	4.33088	2.76317	0.00635877	0.0449121	-2.74794
PLCB1	-0.278373	2.0485	-2.76203	0.00638	0.0450283	-2.43054
ZIK1	-0.168749	2.94507	-2.76188	0.00638283	0.0450283	-2.56562
GP1BA	0.316719	3.42122	2.76172	0.0063858	0.0450283	-2.63823
JAZF1	0.169384	5.94768	2.76137	0.00639233	0.0450495	-2.90073
UBQLN4	-0.0927643	4.24223	-2.76109	0.0063976	0.0450619	-2.74117
UQCRC1	0.0950707	6.63136	2.76047	0.00640927	0.0451038	-2.91696
PRPF8	-0.102636	7.60642	-2.76038	0.00641083	0.0451038	-2.88956
LSM12	0.343481	0.728491	2.76021	0.00641415	0.0451038	-2.36386
RABAC1	0.104978	6.08131	2.75891	0.0064386	0.0452331	-2.90925
FOXJ2	-0.0756932	6.00814	-2.75885	0.00643962	0.0452331	-2.9082
LY6G5C	0.193385	-0.0233984	2.75826	0.00645076	0.0452832	-2.40451
NDUFA11	0.122303	4.85546	2.7581	0.00645384	0.0452832	-2.81662
GPRASP2	-0.318078	0.370572	-2.75748	0.00646549	0.0453007	-2.37902
NAP1L1	0.106305	8.07552	2.75741	0.00646675	0.0453007	-2.88529
LATS1	-0.186524	4.90962	-2.75737	0.00646766	0.0453007	-2.82151
CALM2	0.151255	8.26945	2.75722	0.00647052	0.0453007	-2.88234
CEP68	-0.144116	4.5271	-2.75678	0.00647878	0.0453337	-2.78633
FRRS1	-0.342824	0.61795	-2.75554	0.00650236	0.0454738	-2.3761
SPATA2L	0.139574	4.12755	2.75334	0.00654429	0.0457311	-2.74307
CEP76	-0.184522	1.5765	-2.75323	0.00654632	0.0457311	-2.41458
TTC13	-0.0963145	5.15781	-2.75244	0.0065614	0.0458115	-2.86104
SEC24D	-0.118402	5.25914	-2.75225	0.00656506	0.045812	-2.86934
CCDC88B	0.136317	9.13535	2.75186	0.00657262	0.0458397	-2.8724
SH3YL1	-0.199305	4.40443	-2.751	0.00658903	0.0459291	-2.78941
GFM1	-0.143414	4.36277	-2.75028	0.00660298	0.0460012	-2.78557
ZNF627	-0.128684	3.1252	-2.74994	0.00660957	0.0460221	-2.61849
UBXN4	-0.131675	6.69161	-2.74807	0.00664578	0.046226	-2.94634
RSRC1	0.131243	3.50194	2.74805	0.00664609	0.046226	-2.68416
GEMIN5	-0.125184	4.1041	-2.7455	0.0066956	0.0465301	-2.76791
PIK3C2B	-0.16933	4.93518	-2.7453	0.00669958	0.0465301	-2.85975
SLC16A14	-0.571823	-0.664242	-2.74524	0.00670074	0.0465301	-2.53771
MSH6	-0.0989267	5.01609	-2.74455	0.0067142	0.0465982	-2.86626
FEZ1	-0.377689	1.40503	-2.7441	0.00672308	0.0466199	-2.4205
MSRB1	0.147275	8.79178	2.74402	0.00672462	0.0466199	-2.90304
NAB2	-0.128214	3.76965	-2.74358	0.00673322	0.0466542	-2.72408
ZNF622	0.0857004	4.98556	2.74256	0.00675337	0.0467685	-2.86694
HLTF	-0.179872	3.35177	-2.74213	0.00676169	0.0468007	-2.67542
ZNF202	-0.116429	3.96307	-2.74167	0.00677075	0.046838	-2.75896
COL5A3	-0.80606	2.31017	-2.74116	0.00678098	0.0468586	-2.50617
GZF1	-0.106676	3.52048	-2.74115	0.00678106	0.0468586	-2.69958
GCN1	-0.0891604	6.88873	-2.74078	0.00678831	0.0468834	-2.96044
EFHD2	0.10011	9.7998	2.74051	0.00679367	0.0468951	-2.8756
ATXN7L1	-0.126928	4.10698	-2.73961	0.00681153	0.0469929	-2.78252
DHODH	-0.140574	2.67535	-2.73679	0.00686757	0.047354	-2.58825
ARHGAP45	0.0903851	10.2478	2.73616	0.00688027	0.0474012	-2.8693
PTCH1	-0.224934	4.15809	-2.73608	0.00688184	0.0474012	-2.79533
PWWP2A	-0.0854698	4.89641	-2.73575	0.00688843	0.0474211	-2.8746
DARS2	-0.133968	3.30014	-2.73528	0.00689796	0.047459	-2.68445
FAM127B	0.122961	3.64833	2.73506	0.00690231	0.047459	-2.73631
MPC2	0.0915073	4.9046	2.73479	0.0069078	0.047459	-2.87929
PLCD1	0.105851	4.66869	2.73474	0.0069088	0.047459	-2.86009
SLC16A10	-0.347707	1.32601	-2.73428	0.00691795	0.0474963	-2.44499
ZNF343	-0.122063	2.93982	-2.73274	0.00694892	0.0476833	-2.63834
HOXA9	0.45049	-0.653891	2.73128	0.00697852	0.0478383	-2.54015
CYFIP2	-0.0933931	8.57733	-2.73126	0.00697899	0.0478383	-2.9407
RASAL3	0.109732	8.0434	2.73051	0.00699424	0.0479171	-2.95606
ACRBP	0.188283	5.91544	2.73011	0.00700224	0.0479462	-2.97937
SYTL2	-0.234917	4.1742	-2.72948	0.00701508	0.0480084	-2.81355
TPGS1	0.154907	3.38723	2.72911	0.00702271	0.0480349	-2.71368
FANCE	-0.123178	2.90417	-2.72883	0.00702828	0.0480473	-2.64004
MIS12	-0.10083	4.46394	-2.7281	0.00704314	0.0481231	-2.85451
UBE2A	0.0987009	5.79168	2.72756	0.00705431	0.0481737	-2.9834
CTB-50L17.10	0.092645	5.75371	2.72724	0.0070608	0.0481922	-2.98123
CD14	0.155089	8.86657	2.7268	0.00706984	0.0482282	-2.94452
SWI5	0.142603	3.01038	2.72614	0.00708339	0.0482948	-2.66495
XPO4	-0.15553	4.61785	-2.72514	0.00710391	0.0484089	-2.87619
ADGRA3	-0.330359	0.534129	-2.72479	0.00711109	0.048432	-2.44606
C1orf112	-0.181545	1.84945	-2.72383	0.00713093	0.048516	-2.50511
COX17	0.151256	2.57631	2.72367	0.00713424	0.048516	-2.60132
UBAP1	0.0939968	7.06645	2.72347	0.00713846	0.048516	-3.00214
RRAGA	0.0581895	5.76747	2.72346	0.00713862	0.048516	-2.99265
KIAA1107	-0.248106	0.994394	-2.72281	0.00715211	0.0485683	-2.45341
USF2	0.0779996	7.84958	2.72246	0.00715928	0.0485683	-2.98239
THUMPD1	-0.122639	5.59262	-2.72243	0.00715998	0.0485683	-2.97981
STOM	0.148849	6.75463	2.72236	0.00716152	0.0485683	-3.01646
ZNF749	-0.252912	1.15231	-2.72202	0.00716842	0.0485893	-2.46112
TAF4B	-0.206205	2.52798	-2.72142	0.00718097	0.0486404	-2.60554
KIAA1468	-0.119617	5.67109	-2.72129	0.00718357	0.0486404	-2.98795
SSU72	0.0778541	7.19127	2.72013	0.00720773	0.0487781	-3.005
CYP2U1	-0.134014	2.99521	-2.71983	0.00721414	0.0487936	-2.67759
ZSCAN16	0.113467	3.3573	2.71966	0.00721764	0.0487936	-2.73281
IRAK2	-0.139077	3.11826	-2.71927	0.0072258	0.0488228	-2.69383
SMARCC1	-0.071554	6.31902	-2.71901	0.00723117	0.0488333	-3.02144
DHRS4	0.161553	3.05785	2.71849	0.0072422	0.048882	-2.69241
PCYT1B	0.311274	1.30671	2.71826	0.00724688	0.0488878	-2.478
PPARGC1B	-0.184981	3.25107	-2.71751	0.00726267	0.0489684	-2.72196
DERA	0.117509	3.7801	2.71641	0.00728588	0.049099	-2.79858
JMJD1C	-0.165059	7.62022	-2.71537	0.00730787	0.0492212	-3.00705
RTN4RL2	-0.452933	-0.986648	-2.71505	0.00731449	0.0492221	-2.68485
CNN1	0.563659	-1.37042	2.715	0.0073157	0.0492221	-2.75882
TTC39B	-0.191356	4.37599	-2.71445	0.00732716	0.0492732	-2.87713
LAMP1	0.0579943	8.01677	2.71389	0.00733916	0.0493268	-3.00015
IRAK1	0.070733	7.01843	2.71371	0.00734284	0.0493268	-3.02884
SFMBT1	-0.142523	3.63805	-2.71209	0.00737741	0.049512	-2.78941
MMADHC	0.0841508	5.70363	2.71197	0.00737995	0.049512	-3.01903
FLOT1	0.138373	5.35045	2.71154	0.00738908	0.049512	-2.98368
AUTS2	-0.219827	4.10945	-2.71145	0.00739094	0.049512	-2.84905
BTRC	-0.0901852	4.26582	-2.71145	0.00739095	0.049512	-2.87317
UBAC2	0.0624854	6.46755	2.71133	0.00739367	0.049512	-3.04393
GYPB	0.570393	0.762773	2.71042	0.00741313	0.0496163	-2.47823
POLR2J3	-0.355452	0.532822	-2.71006	0.00742082	0.0496418	-2.48098
TCEB2	0.126201	6.99509	2.70983	0.0074257	0.0496485	-3.04
CHMP2A	0.109966	7.08822	2.70955	0.00743169	0.0496625	-3.03795
C6orf1	0.0970456	4.95161	2.70858	0.00745258	0.0497451	-2.95083
JCHAIN	-0.546386	5.51944	-2.70827	0.00745922	0.0497451	-2.99919
DUSP18	-0.140412	3.85989	-2.7082	0.00746078	0.0497451	-2.82208
SARNP	0.190947	1.17611	2.70805	0.00746402	0.0497451	-2.49505
RNF187	0.150129	6.69207	2.70797	0.00746575	0.0497451	-3.05027
MTMR10	-0.122369	5.63292	-2.70756	0.00747448	0.0497451	-3.0177
TOR2A	0.0980849	5.1496	2.70731	0.00747991	0.0497451	-2.9721
NFKBIB	0.0944538	5.16304	2.70711	0.00748424	0.0497451	-2.97392
DPM3	0.12725	3.34478	2.7071	0.00748445	0.0497451	-2.7637
CST3	0.166109	8.68263	2.70705	0.00748544	0.0497451	-3.00007
DPH3	0.0978412	4.81704	2.70699	0.00748687	0.0497451	-2.94291
PURA	-0.163162	4.61902	-2.7067	0.00749305	0.0497602	-2.9224
ZNF619	-0.138322	2.84356	-2.7056	0.00751688	0.0498925	-2.68591
MLST8	0.10186	4.55611	2.70532	0.00752304	0.0499075	-2.92238
EIF2B2	0.0971596	4.37484	2.70467	0.00753714	0.0499751	-2.90355
MAML1	-0.0882416	7.1147	-2.70422	0.00754682	0.0500134	-3.04926
HLA-E	0.0851798	9.31786	2.70369	0.00755846	0.0500645	-2.98999
YTHDC2	-0.1455	5.07582	-2.70241	0.0075864	0.0502172	-2.98144
PATZ1	-0.085839	5.59448	-2.70227	0.00758937	0.0502172	-3.03166
SLC25A11	0.0771208	5.98315	2.70183	0.00759896	0.0502546	-3.05496
ID3	-0.19499	4.19901	-2.70118	0.00761321	0.0503228	-2.89299
WDR83OS	0.0917574	6.14046	2.70079	0.00762183	0.0503247	-3.06107
PFN1	0.0838582	10.2312	2.70078	0.0076221	0.0503247	-2.96037
MKL2	-0.190783	3.04964	-2.70063	0.00762531	0.0503247	-2.73924
STAT5A	0.0745189	7.67293	2.70013	0.0076363	0.0503688	-3.04374
CENPB	0.10962	6.15762	2.69997	0.00763987	0.0503688	-3.06473
SPTBN1	-0.161764	6.98438	-2.69943	0.00765172	0.0504209	-3.06221
ATP5J2	0.102973	5.00168	2.69864	0.00766921	0.0504941	-2.98097
BMPR2	-0.19212	4.21624	-2.69852	0.00767183	0.0504941	-2.8931
PDCD1LG2	0.559735	-0.424277	2.69831	0.00767638	0.0504941	-2.56683
FTL	0.150882	12.0308	2.69801	0.00768303	0.0504941	-2.90928
OXCT1	-0.132522	4.23118	-2.69779	0.00768797	0.0504941	-2.90497
HMOX1	0.167849	6.57884	2.69766	0.00769083	0.0504941	-3.07854
SRP14	0.101594	6.43353	2.69766	0.00769087	0.0504941	-3.07861
JOSD2	0.130047	3.98874	2.69749	0.00769445	0.0504941	-2.87093
PDHA1	-0.0668282	5.28464	-2.69723	0.00770022	0.050506	-3.01511
MBD2	0.0671985	6.88649	2.69647	0.00771717	0.0505711	-3.07882
GHDC	0.0847474	5.35352	2.69643	0.00771806	0.0505711	-3.02448
ZNF197	-0.131568	3.37538	-2.69618	0.00772368	0.050582	-2.79378
ZNF146	-0.109176	5.68509	-2.69588	0.00773031	0.0505995	-3.05378
CIR1	0.101601	6.56893	2.69547	0.00773936	0.0506328	-3.08618
PIGU	0.140375	3.19914	2.69516	0.00774624	0.0506518	-2.77699
SNRK	-0.13264	7.3462	-2.6914	0.00783034	0.0511756	-3.07514
TUBGCP2	0.0841335	6.63816	2.6911	0.00783716	0.0511939	-3.0976
SLC36A1	-0.179399	5.53985	-2.68969	0.00786896	0.0513754	-3.05465
USMG5	0.155402	4.08047	2.68901	0.00788429	0.0514492	-2.90407
CRACR2B	0.310842	2.99229	2.68876	0.00788998	0.0514601	-2.75731
ELP2	-0.0815996	5.67312	-2.68822	0.00790228	0.051471	-3.07338
PDCD7	-0.0921909	4.37003	-2.6882	0.00790261	0.051471	-2.94544
PDHX	-0.145397	3.17383	-2.68815	0.00790374	0.051471	-2.78453
SRD5A1	0.162584	3.07899	2.68714	0.00792687	0.0515713	-2.77245
RAD51D	-0.0986689	3.84214	-2.68712	0.00792722	0.0515713	-2.87877
SF3B5	0.0952867	5.88983	2.6868	0.00793452	0.0515925	-3.08873
MTMR12	-0.103529	5.16256	-2.68593	0.00795424	0.051693	-3.02838
AP1S2	0.25411	6.68111	2.68577	0.00795807	0.051693	-3.11027
BAG5	-0.0741804	5.52922	-2.6855	0.0079641	0.051706	-3.0704
P4HB	0.0885254	8.38764	2.68479	0.00798037	0.0517852	-3.06459
EHD1	0.0969675	8.83516	2.68451	0.00798667	0.0517999	-3.05339
RELB	0.140389	5.84889	2.68427	0.0079922	0.0518094	-3.09436
GABARAP	0.151403	5.32358	2.68176	0.00805	0.052151	-3.05441
ARSD	0.1597	4.80618	2.68163	0.00805306	0.052151	-3.00805
NAT10	-0.101775	5.56137	-2.67959	0.00810013	0.0524292	-3.08615
TMCC2	0.315041	4.81335	2.67865	0.00812198	0.0525441	-3.0145
HUWE1	-0.0859394	7.74695	-2.67833	0.00812938	0.0525632	-3.09709
NCR3	-0.20353	1.36881	-2.67817	0.00813316	0.0525632	-2.57508
ALAS2	0.568583	9.24603	2.67782	0.0081412	0.0525885	-3.05344
GMPR	0.351632	5.76511	2.67736	0.00815204	0.0526319	-3.10072
MAPKBP1	-0.0856635	4.78497	-2.67691	0.00816254	0.0526538	-3.01562
TCP1	-0.0552598	6.27528	-2.67663	0.00816906	0.0526538	-3.12823
ASAP1	-0.134859	6.98062	-2.67644	0.00817359	0.0526538	-3.12404
TMEM240	0.412517	-0.467644	2.67639	0.00817463	0.0526538	-2.62452
RAB11FIP1	-0.132412	8.81509	-2.67633	0.00817603	0.0526538	-3.07587
ZNF131	-0.101333	4.67921	-2.67553	0.00819481	0.0527482	-3.00988
FOXO1	-0.11825	6.14539	-2.67483	0.00821125	0.0528274	-3.12863
ADAT3	0.19986	1.58194	2.67368	0.00823815	0.0529738	-2.60655
SNRPB2	0.104131	4.682	2.67171	0.00828487	0.0532474	-3.02054
DZANK1	0.198983	0.911385	2.67031	0.00831799	0.0534334	-2.57231
AMZ2	0.0565568	5.54375	2.67003	0.00832464	0.0534418	-3.1133
NCK2	0.103916	6.44239	2.6699	0.00832767	0.0534418	-3.15007
CDC23	-0.102253	4.41002	-2.66905	0.00834802	0.0535455	-2.99848
NUP107	-0.0990373	4.82234	-2.66885	0.00835271	0.0535487	-3.03912
PRPF4B	-0.140942	6.49937	-2.66865	0.00835739	0.0535518	-3.15138
EPS8	0.319102	1.13173	2.66846	0.00836197	0.0535544	-2.58791
PRDM5	0.332091	2.42974	2.66765	0.00838125	0.0536509	-2.72121
AIM1	-0.0925715	6.92223	-2.66735	0.00838856	0.0536708	-3.14873
ARL13B	-0.209659	1.97271	-2.66698	0.00839737	0.0536962	-2.65742
[truncated: 10,779 more rows]
